# Supplementary material for: Natural Resistance to and Attraction of the Cabbage Root Fly () in Oilseed Rape Accessions
Source: J Agric Food Chem. 2025 Jul 2;73(28):17494–506. doi: 10.1021/acs.jafc.5c03948 (PMC12272681; doi:10.1021/acs.jafc.5c03948)
Supplement: Supplementary file 2 [file jf5c03948_si_002.xlsx]

## Sheet: Overview
NATURAL RESISTANCE TO AND ATTRACTION OF THE CABBAGE ROOT FLY (Delia radicum) IN OILSEED RAPE ACCESSIONS
Rebekka Sontowski, Amine Abbadi, Hannah Koller, Steffen Rietz, Andreas Schedl, Alexander Weinhold, Nicole M. van Dam
Number	Content
Table S1	Brassica napus accessions and their usage in different experiments.
Table S2	Feeding damage by Delia radicum larvae in the common garden experiment.
Table S3	Root damage, dry weight of roots and number of collected Delia radicum larvae in the greenhouse experiment.
Table S4	Comparison of root damage score among B. napus accessions in the greenhouse experiment.
Table S5	Larval biomass of Delia radicum collected from the roots of 20 B. napus accessions in the greenhouse.
Table S6	Comparison of larval biomass of D. radicum.
Table S7	Peak area of LC-MS mass features in the roots of D. radicum resistant and susceptible B. napus accessions measured in the negative mode.
Table S8	Predicted features measured with LC-MS in roots of B. napus accessions.
Table S9	Peak area of LC-MS mass features in the roots of D. radicum resistant and susceptible B. napus accessions measured in the positive mode.
Table S10	Oviposition score of Delia radicum females on 10 Brassica napus accessions.
Table S11	Statistical results of the total oviposition score
Table S12	Time D. radicum females spent in the olfactometer sections.
Table S13	Statistical comparison of the time ratio that D. radicum females spent in the different olfactometer sections.
Table S14	The number of trichomes on the second youngest leaf of B. napus plants in 10 different accessions.
Table S15	Normalized peak area of the wax metabolome of B. napus leaves in 10 different accessions.
Table S16	Predicted classes of wax metabolites in B. napus leaves.
Table S17	Results of the Kruskal-Wallis test comparing single features of the wax metabolome in B. napus leaves.
Table S18	Peak area of volatile organic compounds (VOCs) in 10 B. napus accessions.
Table S19	Predicted classes of volatile organic compounds detected in 10 B. napus accessions
Table S20	Results of one-way ANOVA tested from single volatile organic compound features in 10 B. napus accessions.

## Sheet: S1_accession_selection
Table S1: Brassica napus accessions and their usage in different experiments.
Accession labeling	Used for GSL root screening experiment	Used for larval resistance experiment	Used for female attraction experiments
NP-01	X
NP-02	X
NP-03	X
NP-04	X
NP-05	X
NP-06	X	X	X
NP-07	X
NP-08	X
NP-09	X	X	X
NP-10	X	X	X
NP-11	X
NP-12	X
NP-13	X	X
NP-14	X
NP-15	X
NP-16	X
NP-17	X
NP-18	X
NP-19	X	X	X
NP-20	X	X	X
NP-21	X
NP-22	X	X	X
NP-23	X	X
NP-24	X
NP-25	X	X
NP-26	X
NP-27	X
NP-28	X
NP-29	X
NP-30	X	X
NP-31	X
NP-32	X	X	X
NP-33	X	X
NP-34	X	X
NP-35	X
NP-36	X
NP-37	X	X	X
NP-38	X	X	X
NP-39	X
NP-40	X	X
NP-41	X	X	X
NP-42	X	X
NP-43	X	X
NP-44	X	X
NP-45	X

## Sheet: S2_root_damage_field
Table S2: Feeding damage by Delia radicum larvae in the common garden experiment. Feeding damage was measured on the roots of 20 Brassica napus accessions. Plants were manually infested with D. radicum eggs or naturally infested.
accession	infestation type	average	standard deviation
NP-06	egg infested	3	0.774597
NP-06	natural infested	3.1	0.7
NP-09	egg infested	3.3	0.458258
NP-09	natural infested	3.4	0.489898
NP-10	egg infested	3.8	0.4
NP-10	natural infested	3.9	0.3
NP-13	egg infested	2.8	0.4
NP-13	natural infested	3	0.447214
NP-19	egg infested	2.2	0.4
Np-19	natural infested	2.72727	0.862439
NP-20	egg infested	2.4	0.489898
NP-20	natural infested	3.11111	0.737028
NP-22	egg infested	2	0.632456
NP-22	natural infested	2.8	0.6
NP-23	egg infested	3	0.447214
NP-23	natural infested	3.2	0.4
NP-25	egg infested	3.3	0.640312
NP-25	natural infested	2.7	0.458258
NP-30	egg infested	3.2	0.4
NP-30	natural infested	2.8	0.4
NP-32	egg infested	3.5	0.5
NP-32	natural infested	3.3	0.640312
NP-33	egg infested	2.8	0.4
NP-33	natural infested	2.9	0.538516
NP-34	egg infested	2.7	0.640312
NP-34	natural infested	2.8	0.4
NP-37	egg infested	2.9	0.538516
NP-37	natural infested	2.6	0.663325
NP-38	egg infested	3.7	0.458258
NP-38	natural infested	3.66667	0.471405
NP-40	egg infested	3.1	0.3
NP-40	natural infested	2.9	0.538516
NP-41	egg infested	3.1	0.3
NP-41	natural infested	3.33333	0.471405
NP-42	egg infested	3	0.632456
NP-42	natural infested	2.8	0.6
NP-43	egg infested	3.1	0.538516
NP-43	natural infested	3.2	0.6
NP-44	egg infested	2.9	0.7
NP-44	natural infested	2.9	0.538516

## Sheet: S3_S4_root_damage_greenhouse
Table S3: Root damage, dry weight of roots and number of collected Delia radicum larvae in the greenhouse experiment. The experiment was performed on 20 Brassica napus accessions.
ID	accession	treatment	root damage	DW root	number of insects
06C1	NP-06	control	0	1.551			Table S4: Comparison of root damage score among B. napus accessions in the greenhouse experiment. Root damage of Brassica napus accessions were log-transformed and compared using the Wilcox test. Only combinations with significant differences are presented.
06C2	NP-06	control	0	5.258			accession	P-value
06C3	NP-06	control	0	1.409			NP-10 NP-44	0.019
06C4	NP-06	control	0	2.357			NP-30 NP-44	0.016
06C5	NP-06	control	0	1.491			NP-10 NP-37	0.07
06C6	NP-06	control	0	2.211			NP-41 NP-10	0.046
06C7	NP-06	control	0	2.117			NP-30 NP-37	0.068
06C8	NP-06	control	0	1.964			NP-41 NP-30	0.038
06C9	NP-06	control	0	2.327
06C10	NP-06	control	0	2.392
06D1	NP-06	DRa	3	2.703	2
06D2	NP-06	DRa	4	1.453	5
06D3	NP-06	DRa	3	1.823	1
06D4	NP-06	DRa	3	1.904	3
06D5	NP-06	DRa	3	1.653	4
06D6	NP-06	DRa	3	1.432
06D7	NP-06	DRa	3	1.418	3
06D9	NP-06	DRa	3	1.496	4
09C1	NP-09	control	0	3.522
09C2	NP-09	control	0	1.972
09C3	NP-09	control	0	3.033
09C4	NP-09	control	0	1.762
09C5	NP-09	control	0	3.574
09C6	NP-09	control	0	0.615
09C7	NP-09	control	0	1.548
09C8	NP-09	control	0	1.842
09C9	NP-09	control	0	1.755
09D1	NP-09	DRa	2	1.756
09D2	NP-09	DRa	4	1.733	1
09D3	NP-09	DRa	4	0.911	4
09D4	NP-09	DRa	4	3.847	1
09D5	NP-09	DRa	4	3.686	1
09D6	NP-09	DRa	4	1.091	3
09D7	NP-09	DRa	1	0.925
09D9	NP-09	DRa	2	2.288
10C1	NP-10	control	0	0.945
10C2	NP-10	control	0	1.543
10C3	NP-10	control	0	0.229
10C4	NP-10	control	0	1.774
10C5	NP-10	control	0	1.711
10C6	NP-10	control	0	1.448
10C7	NP-10	control	0	1.274
10C8	NP-10	control	0	1.497
10D1	NP-10	DRa	4	0.818	1
10D2	NP-10	DRa	4	0.951	2
10D3	NP-10	DRa	4	0.705	3
10D4	NP-10	DRa	2	0.878	1
10D6	NP-10	DRa	4	0.305	3
10D7	NP-10	DRa	4	0.979	5
10D8	NP-10	DRa	4	0.601	4
10D9	NP-10	DRa	4	0.448	1
13C1	NP-13	control	0	1.804
13C2	NP-13	control	0	1.937
13C3	NP-13	control	0	1.805
13C4	NP-13	control	0	1.0121
13C5	NP-13	control	0	0.734
13C6	NP-13	control	0	1.149
13C7	NP-13	control	0	1.673
13C8	NP-13	control	0	0.892
13C9	NP-13	control	0	1.657
13C10	NP-13	control	0	2.124
13D1	NP-13	DRa	4	1.504	3
13D2	NP-13	DRa	4	1.672	1
13D3	NP-13	DRa	3	1.837	2
13D4	NP-13	DRa	4	1.569	1
13D5	NP-13	DRa	4	1.114	5
13D6	NP-13	DRa	3	1.227	3
13D7	NP-13	DRa	4	1.448	2
13D8	NP-13	DRa	4	1.883	5
13D9	NP-13	DRa	4	1.128	1
13D10	NP-13	DRa	0	0.583
19C1	NP-19	control	0	0.586
19C2	NP-19	control	0	2.588
19C3	NP-19	control	0	1.175
19C4	NP-19	control	0	4.006
19C5	NP-19	control	0	0.996
19C6	NP-19	control	0	1.008
19C7	NP-19	control	0	1.473
19C8	NP-19	control	0	1.005
19C9	NP-19	control	0	1.158
19C10	NP-19	control	0	0.239
19D1	NP-19	DRa	1	1.039
19D2	NP-19	DRa	3	1.522
19D3	NP-19	DRa	4	0.885
19D4	NP-19	DRa	3	1.211	1
19D7	NP-19	DRa	4	0.764
19D8	NP-19	DRa	3	1.577	5
19D9	NP-19	DRa	2	0.818	2
19D10	NP-19	DRa	2	1.371
20C1	NP-20	control	0	0.646
20C2	NP-20	control	0	1.256
20C3	NP-20	control	0	0.771
20C4	NP-20	control	0	0.906
20C5	NP-20	control	0	1.124
20C6	NP-20	control	0	1.416
20C7	NP-20	control	0	1.104
20C8	NP-20	control	0	1.206
20D1	NP-20	DRa	4	0.946	3
20D2	NP-20	DRa	3	0.482	2
20D3	NP-20	DRa	2	0.693
20D4	NP-20	DRa	3	1.152	3
20D5	NP-20	DRa	1	0.335
20D8	NP-20	DRa	1	0.222
20D9	NP-20	DRa	4	2.227	7
20D10	NP-20	DRa	2	1.208	2
22C1	NP-22	control	0	0.502
22C2	NP-22	control	0	0.53
22C3	NP-22	control	0	0.304
22C4	NP-22	control	0	0.916
22C5	NP-22	control	0	1.814
22C6	NP-22	control	0	1.093
22C7	NP-22	control	0	0.457
22C8	NP-22	control	0	0.311
22C9	NP-22	control	0	1.016
22D1	NP-22	DRa	4	0.223	1
22D2	NP-22	DRa	4	0.66
22D3	NP-22	DRa	4	1.183	4
22D4	NP-22	DRa	3	0.348
22D5	NP-22	DRa	3	0.942
22D6	NP-22	DRa	2	0.35	2
22D8	NP-22	DRa	4	0.357	1
22D9	NP-22	DRa	4	0.967	7
23C1	NP-23	control	0	0.508
23C2	NP-23	control	0	1.003
23C3	NP-23	control	0	1.245
23C4	NP-23	control	0	0.453
23C5	NP-23	control	0	0.562
23C6	NP-23	control	0	3.223
23C7	NP-23	control	0	0.347
23C8	NP-23	control	0	0.178
23C9	NP-23	control	0	1.043
23C10	NP-23	control	0	1.307
23D1	NP-23	DRa	4	1.357
23D2	NP-23	DRa	4	0.801
23D3	NP-23	DRa	3	0.805	1
23D4	NP-23	DRa	1	0.768
23D5	NP-23	DRa	1	0.322
23D6	NP-23	DRa	3	0.321
23D7	NP-23	DRa	4	0.732
23D8	NP-23	DRa	2	1.731
23D9	NP-23	DRa	2	0.299
25C1	NP-25	control	0	1.436
25C2	NP-25	control	0	1.671
25C3	NP-25	control	0	1.548
25C4	NP-25	control	0	0.556
25C5	NP-25	control	0	1.866
25C6	NP-25	control	0	1.513
25C7	NP-25	control	0	1.183
25C8	NP-25	control	0	1.524
25C9	NP-25	control	0	0.247
25D1	NP-25	DRa	4	1.092	1
25D2	NP-25	DRa	4	0.733	4
25D3	NP-25	DRa	3	0.308	2
25D4	NP-25	DRa	4	0.896	2
25D5	NP-25	DRa	3	0.514	1
25D6	NP-25	DRa	4	1.317	3
25D7	NP-25	DRa	4	1.311
25D8	NP-25	DRa	3	1.382	2
25D9	NP-25	DRa	3	1.306	3
25D10	NP-25	DRa	4	1.173	6
30C1	NP-30	control	0	1.052
30C2	NP-30	control	0	1.489
30C3	NP-30	control	0	2.076
30C4	NP-30	control	0	1.303
30C5	NP-30	control	0	1.499
30C6	NP-30	control	0	0.409
30C7	NP-30	control	0	0.861
30C8	NP-30	control	0	0.504
30C9	NP-30	control	0	1.227
30D1	NP-30	DRa	4	0.78
30D2	NP-30	DRa	4	1.167	1
30D3	NP-30	DRa	4	0.834	3
30D4	NP-30	DRa	4	0.21	1
30D5	NP-30	DRa	4	0.688	1
30D6	NP-30	DRa	3	0.513
30D7	NP-30	DRa	4	0.245
30D8	NP-30	DRa	2	0.813
30D9	NP-30	DRa	4	1.85	2
30D10	NP-30	DRa	4	1.126	4
32C1	NP-32	control	0	1.165
32C2	NP-32	control	0	1.516
32C3	NP-32	control	0	1.326
32C4	NP-32	control	0	1.207
32C5	NP-32	control	0	1.139
32C6	NP-32	control	0	1.511
32C7	NP-32	control	0	1.268
32C8	NP-32	control	0	1.194
32C9	NP-32	control	0	0.084
32C10	NP-32	control	0	1.444
32D1	NP-32	DRa	2	0.654
32D2	NP-32	DRa	1	0.731
32D3	NP-32	DRa	1	1.076
32D4	NP-32	DRa	3	0.892	3
32D5	NP-32	DRa	2	1.146
32D6	NP-32	DRa	4	1.294
32D7	NP-32	DRa	3	0.287	1
32D8	NP-32	DRa	3	1.028
32D9	NP-32	DRa	3	0.949	4
32D10	NP-32	DRa	3	1.046	1
33C1	NP-33	control	0	1.149
33C2	NP-33	control	0	1.129
33C3	NP-33	control	0	1.213
33C4	NP-33	control	0	1.102
33C5	NP-33	control	0	1.229
33C6	NP-33	control	0	0.718
33C7	NP-33	control	0	0.978
33C8	NP-33	control	0	1.142
33C9	NP-33	control	0	0.357
33C10	NP-33	control	0	1.209
33D1	NP-33	DRa	3	1.448	2
33D2	NP-33	DRa	1	1.188	6
33D3	NP-33	DRa	4	1.127
33D4	NP-33	DRa	2	0.899
33D5	NP-33	DRa	3	0.79	2
33D6	NP-33	DRa	2	1.493	5
33D7	NP-33	DRa	4	1.324	3
33D8	NP-33	DRa	4	1.135	10
33D9	NP-33	DRa	4	1.059	8
34C1	NP-34	control	0	1.454
34C2	NP-34	control	0	1.612
34C3	NP-34	control	0	0.942
34C4	NP-34	control	0	0.35
34C5	NP-34	control	0	1.878
34C6	NP-34	control	0	1.158
34C7	NP-34	control	0	1.216
34C8	NP-34	control	0	0.496
34C9	NP-34	control	0	1.148
34C10	NP-34	control	0	1.469
34D1	NP-34	DRa	4	1.181	2
34D2	NP-34	DRa	3	0.512	2
34D3	NP-34	DRa	4	1.128	1
34D4	NP-34	DRa	2	1.436	2
34D5	NP-34	DRa	4	0.923	2
34D6	NP-34	DRa	3	1.104	2
34D7	NP-34	DRa	4	1.467	4
34D8	NP-34	DRa	2	0.849
34D9	NP-34	DRa	4	0.063	1
34D10	NP-34	DRa	4	0.87
37C1	NP-37	control	0	0.502
37C2	NP-37	control	0	1.089
37C3	NP-37	control	0	0.767
37C4	NP-37	control	0	0.414
37C5	NP-37	control	0	0.995
37C6	NP-37	control	0	0.43
37C7	NP-37	control	0	0.262
37C8	NP-37	control	0	0.539
37C9	NP-37	control	0	1.077
37C10	NP-37	control	0	0.988
37D1	NP-37	DRa	1	0.365
37D4	NP-37	DRa	3	1.115
37D5	NP-37	DRa	2	0.346	1
37D6	NP-37	DRa	2	0.625
37D7	NP-37	DRa	3	1.108
37D9	NP-37	DRa	4	1.118	1
37D10	NP-37	DRa	0	0.391
38C1	NP-38	control	0	2.899
38C2	NP-38	control	0	0.969
38C3	NP-38	control	0	0.795
38C4	NP-38	control	0	1.744
38C5	NP-38	control	0	0.388
38C6	NP-38	control	0	1.195
38D1	NP-38	DRa	2	0.773
38D2	NP-38	DRa	2	2.059
38D3	NP-38	DRa	3	0.589	3
38D4	NP-38	DRa	4	1.841	1
38D5	NP-38	DRa	2	0.415	3
38D6	NP-38	DRa	2	0.624
40C1	NP-40	control	0	0.582
40C2	NP-40	control	0	1.289
40C3	NP-40	control	0	1.156
40C4	NP-40	control	0	1.122
40C5	NP-40	control	0	0.927
40C6	NP-40	control	0	0.236
40C7	NP-40	control	0	0.378
40C8	NP-40	control	0	0.563
40C9	NP-40	control	0	1.634
40D1	NP-40	DRa	4	0.969	3
40D2	NP-40	DRa	2	0.867
40D3	NP-40	DRa	2	1.524	1
40D4	NP-40	DRa	3	1.016
40D5	NP-40	DRa	4	1.094	2
40D6	NP-40	DRa	4	1.334
40D7	NP-40	DRa	4	1.057	4
40D8	NP-40	DRa	4	0.038
41C1	NP-41	control	0	1.453
41C2	NP-41	control	0	1.425
41C3	NP-41	control	0	1.2678
41C5	NP-41	control	0	1.956
41C6	NP-41	control	0	1.254
41C7	NP-41	control	0	1.154
41C8	NP-41	control	0	0.613
41C9	NP-41	control	0	1.157
41D1	NP-41	DRa	1	0.74
41D2	NP-41	DRa	1	0.425	1
41D3	NP-41	DRa	2	1.831
41D4	NP-41	DRa	3	1.345
41D5	NP-41	DRa	3	1.461	4
41D6	NP-41	DRa	2	0.643
41D7	NP-41	DRa	1	0.581
41D9	NP-41	DRa	3	0.597	2
41D10	NP-41	DRa	4	1.437	5
42C1	NP-42	control	0	1.924
42C2	NP-42	control	0	0.468
42C3	NP-42	control	0	1.233
42C4	NP-42	control	0	1.028
42C5	NP-42	control	0	1.095
42C6	NP-42	control	0	1.389
42C7	NP-42	control	0	0.932
42C8	NP-42	control	0	1.011
42C10	NP-42	control	0	1.219
42D1	NP-42	DRa	4	1.396	7
42D2	NP-42	DRa	3	1.075	1
42D3	NP-42	DRa	3	0.998	4
42D4	NP-42	DRa	2	0.931
42D5	NP-42	DRa	3	1.461	5
42D6	NP-42	DRa	4	0.842	2
42D7	NP-42	DRa	3	1.431	6
42D8	NP-42	DRa	3	1.227	1
42D9	NP-42	DRa	3	1.053
43C1	NP-43	control	0	1.752
43C2	NP-43	control	0	1.472
43C3	NP-43	control	0	1.172
43C4	NP-43	control	0	0.825
43C5	NP-43	control	0	2.425
43C6	NP-43	control	0	1.559
43C7	NP-43	control	0	1.403
43C8	NP-43	control	0	2.211
43C9	NP-43	control	0	1.674
43C10	NP-43	control	0	1.159
43D1	NP-43	DRa	1	1.572
43D2	NP-43	DRa	2	1.307	1
43D3	NP-43	DRa	3	1.579	2
43D4	NP-43	DRa	4	1.458	4
43D5	NP-43	DRa	3	1.747	2
43D6	NP-43	DRa	4	1.763	1
43D7	NP-43	DRa	2	1.639
43D8	NP-43	DRa	3	1.137
43D9	NP-43	DRa	4	1.375	2
44C1	NP-44	control	0	1.149
44C2	NP-44	control	0	0.926
44C3	NP-44	control	0	0.971
44C4	NP-44	control	0	1.065
44C5	NP-44	control	0	1.175
44C6	NP-44	control	0	1.346
44C7	NP-44	control	0	1.364
44C8	NP-44	control	0	0.996
44C9	NP-44	control	0	0.262
44D1	NP-44	DRa	1	0.938	7
44D2	NP-44	DRa	2	0.811	1
44D3	NP-44	DRa	4	1.348	3
44D4	NP-44	DRa	1	0.726
44D5	NP-44	DRa	3	1.454	6
44D6	NP-44	DRa	1	0.354	7
44D7	NP-44	DRa	3	1.096	6

## Sheet: S5_S6_larval_weight
Table S5: Larval biomass of Delia radicum collected from the roots of 20 Brassica napus accessions in the greenhouse.
accession	stage	larval weight mg
NP-06	larvae	12		Table S6: Comparison of larval biomass of D. radicum. Data were compared using the Kruskal-Wallis rank sum test. Larvae fed on the roots of 20 different B. napus accessions.
NP-06	larvae	8		accession	Z-value	adjusted P-value
NP-06	larvae	12		NPZ10 - NPZ44	7.44065	<0.001
NP-06	larvae	11		NPZ22 - NPZ44	6.17446	<0.001
NP-06	larvae	6		NPZ43 - NPZ44	6.09121	<0.001
NP-06	larvae	10		NPZ41 - NPZ44	5.95788	<0.001
NP-06	larvae	14		NPZ20 - NPZ44	5.92848	<0.001
NP-06	larvae	9		NPZ33 - NPZ44	5.5976	<0.001
NP-06	larvae	12		NPZ13 - NPZ44	5.52737	<0.001
NP-06	larvae	5		NPZ10 - NPZ42	5.11345	<0.001
NP-06	larvae	11		NPZ34 - NPZ44	4.73481	<0.001
NP-06	larvae	7		NPZ30 - NPZ44	4.51717	0.001
NP-06	larvae	16		NPZ25 - NPZ44	4.43067	0.002
NP-06	larvae	9		NPZ22 - NPZ42	4.24628	0.004
NP-06	larvae	3		NPZ42 - NPZ43	-4.16512	0.006
NP-09	larvae	12		NPZ41 - NPZ42	4.13747	0.007
NP-09	larvae	11		NPZ32 - NPZ44	4.10719	0.008
NP-09	larvae	11		NPZ38 - NPZ44	3.88532	0.019
NP-09	larvae	10		NPZ20 - NPZ42	3.83977	0.023
NP-09	larvae	14		NPZ06 - NPZ10	-3.70157	0.041
NP-09	larvae	10
NP-09	larvae	9
NP-09	larvae	10
NP-09	larvae	13
NP-10	larvae	14
NP-10	larvae	9
NP-10	larvae	10
NP-10	larvae	13
NP-10	larvae	16
NP-10	larvae	11
NP-10	larvae	7
NP-13	larvae	11
NP-13	larvae	13
NP-13	larvae	14
NP-19	larvae	14
NP-19	larvae	11
NP-19	larvae	10
NP-19	larvae	12
NP-19	larvae	8
NP-19	larvae	7
NP-19	larvae	15
NP-19	larvae	11
NP-20	larvae	12
NP-20	larvae	16
NP-20	larvae	14
NP-20	larvae	15
NP-20	larvae	13
NP-20	larvae	13
NP-20	larvae	11
NP-20	larvae	14
NP-22	larvae	12
NP-22	larvae	15
NP-22	larvae	13
NP-22	larvae	8
NP-22	larvae	16
NP-22	larvae	14
NP-23	larvae	11
NP-25	larvae	8
NP-25	larvae	16
NP-25	larvae	10
NP-25	larvae	9
NP-25	larvae	12
NP-25	larvae	13
NP-25	larvae	10
NP-25	larvae	13
NP-25	larvae	12
NP-25	larvae	10
NP-25	larvae	11
NP-25	larvae	13
NP-25	larvae	11
NP-30	larvae	15
NP-30	larvae	15
NP-30	larvae	6
NP-30	larvae	15
NP-30	larvae	15
NP-30	larvae	12
NP-32	larvae	14
NP-32	larvae	11
NP-32	larvae	11
NP-32	larvae	10
NP-33	larvae	11
NP-33	larvae	13
NP-33	larvae	14
NP-33	larvae	15
NP-33	larvae	14
NP-33	larvae	10
NP-33	larvae	9
NP-33	larvae	10
NP-33	larvae	15
NP-33	larvae	13
NP-33	larvae	16
NP-33	larvae	14
NP-33	larvae	6
NP-33	larvae	15
NP-33	larvae	8
NP-33	larvae	7
NP-33	larvae	14
NP-33	larvae	14
NP-33	larvae	11
NP-33	larvae	16
NP-33	larvae	14
NP-33	larvae	11
NP-33	larvae	13
NP-33	larvae	13
NP-33	larvae	12
NP-33	larvae	10
NP-34	larvae	14
NP-34	larvae	14
NP-34	larvae	11
NP-34	larvae	11
NP-34	larvae	13
NP-34	larvae	7
NP-34	larvae	9
NP-34	larvae	15
NP-34	larvae	14
NP-34	larvae	16
NP-34	larvae	6
NP-34	larvae	15
NP-34	larvae	4
NP-34	larvae	17
NP-34	larvae	12
NP-37	larvae	14
NP-37	larvae	15
NP-38	larvae	12
NP-38	larvae	11
NP-38	larvae	8
NP-40	larvae	12
NP-40	larvae	11
NP-40	larvae	10
NP-40	larvae	3
NP-41	larvae	16
NP-41	larvae	16
NP-41	larvae	14
NP-41	larvae	13
NP-41	larvae	13
NP-41	larvae	17
NP-41	larvae	14
NP-41	larvae	8
NP-41	larvae	13
NP-41	larvae	13
NP-42	larvae	3
NP-42	larvae	14
NP-42	larvae	11
NP-42	larvae	8
NP-42	larvae	10
NP-42	larvae	6
NP-42	larvae	9
NP-42	larvae	11
NP-42	larvae	6
NP-42	larvae	7
NP-42	larvae	2
NP-42	larvae	8
NP-42	larvae	9
NP-42	larvae	9
NP-42	larvae	6
NP-42	larvae	12
NP-42	larvae	8
NP-42	larvae	8
NP-42	larvae	10
NP-42	larvae	12
NP-42	larvae	15
NP-42	larvae	12
NP-42	larvae	12
NP-43	larvae	14
NP-43	larvae	17
NP-43	larvae	17
NP-43	larvae	18
NP-43	larvae	14
NP-43	larvae	10
NP-43	larvae	13
NP-43	larvae	16
NP-43	larvae	17
NP-43	larvae	16
NP-43	larvae	9
NP-44	larvae	7
NP-44	larvae	6
NP-44	larvae	7
NP-44	larvae	4
NP-44	larvae	4
NP-44	larvae	5
NP-44	larvae	5
NP-44	larvae	7
NP-44	larvae	5
NP-44	larvae	9
NP-44	larvae	5
NP-44	larvae	7
NP-44	larvae	9
NP-44	larvae	10
NP-44	larvae	7
NP-44	larvae	5
NP-44	larvae	5
NP-44	larvae	8
NP-44	larvae	10
NP-44	larvae	10
NP-44	larvae	8
NP-44	larvae	8
NP-44	larvae	9
NP-44	larvae	8
NP-44	larvae	7
NP-44	larvae	7
NP-44	larvae	10
NP-44	larvae	4
NP-44	larvae	3
NP-06	pupae	11
NP-06	pupae	13
NP-06	pupae	14
NP-06	pupae	12
NP-06	pupae	11
NP-09	pupae	13
NP-09	pupae	16
NP-10	pupae	15
NP-10	pupae	14
NP-10	pupae	11
NP-10	pupae	15
NP-10	pupae	17
NP-10	pupae	15
NP-10	pupae	16
NP-10	pupae	15
NP-10	pupae	12
NP-10	pupae	15
NP-10	pupae	14
NP-10	pupae	15
NP-10	pupae	15
NP-10	pupae	13
NP-10	pupae	17
NP-10	pupae	15
NP-10	pupae	14
NP-13	pupae	12
NP-13	pupae	12
NP-13	pupae	17
NP-13	pupae	14
NP-13	pupae	13
NP-13	pupae	12
NP-13	pupae	15
NP-13	pupae	13
NP-13	pupae	10
NP-13	pupae	14
NP-13	pupae	14
NP-13	pupae	12
NP-13	pupae	14
NP-13	pupae	11
NP-13	pupae	11
NP-13	pupae	9
NP-13	pupae	10
NP-13	pupae	9
NP-13	pupae	14
NP-20	pupae	14
NP-20	pupae	13
NP-20	pupae	13
NP-20	pupae	13
NP-20	pupae	12
NP-20	pupae	12
NP-20	pupae	12
NP-20	pupae	13
NP-20	pupae	12
NP-20	pupae	12
NP-22	pupae	13
NP-22	pupae	14
NP-22	pupae	13
NP-22	pupae	14
NP-22	pupae	12
NP-22	pupae	15
NP-22	pupae	14
NP-22	pupae	16
NP-25	pupae	12
NP-25	pupae	13
NP-25	pupae	13
NP-25	pupae	10
NP-25	pupae	13
NP-25	pupae	13
NP-25	pupae	12
NP-25	pupae	12
NP-30	pupae	11
NP-30	pupae	13
NP-30	pupae	11
NP-30	pupae	11
NP-30	pupae	12
NP-32	pupae	13
NP-32	pupae	13
NP-32	pupae	14
NP-32	pupae	15
NP-33	pupae	12
NP-33	pupae	9
NP-33	pupae	10
NP-33	pupae	14
NP-33	pupae	11
NP-33	pupae	10
NP-33	pupae	16
NP-33	pupae	12
NP-33	pupae	11
NP-33	pupae	10
NP-33	pupae	10
NP-33	pupae	10
NP-33	pupae	10
NP-38	pupae	15
NP-38	pupae	13
NP-38	pupae	13
NP-38	pupae	16
NP-40	pupae	17
NP-40	pupae	12
NP-41	pupae	13
NP-41	pupae	14
NP-42	pupae	12
NP-42	pupae	9
NP-43	pupae	11
NP-43	pupae	11
NP-43	pupae	11

## Sheet: S7_root_metabolome_neg_RS
Table S7: Peak area of LC-MS mass features in the roots of D. radicum resistant and susceptible B. napus accessions measured in the negative mode. Features were detected in the roots of 8 B. napus accessions.
ID	accession	acceptance	feature_7	feature_8	feature_10	feature_11	feature_12	feature_14	feature_20	feature_21	feature_31	feature_34	feature_36	feature_42	feature_44	feature_48	feature_52	feature_54	feature_58	feature_59	feature_61	feature_67	feature_68	feature_71	feature_78	feature_83	feature_84	feature_91	feature_96	feature_98	feature_99	feature_100	feature_110	feature_111	feature_120	feature_122	feature_128	feature_130	feature_134	feature_135	feature_136	feature_138	feature_144	feature_147	feature_148	feature_149	feature_150	feature_154	feature_157
10C1	NP-10	high	904.338	655.578	6628.82	2009.11	1312	612.794	231.515	226.43	2193.65	194.699	241.587	828.576	438.187	152.511	1433.95	445.28	341.236	2291.82	516.622	161.726	329.878	244.994	125.611	228.867	162.953	321.601	126.652	421.005	479.483	720.13	694.165	1553.92	327.116	221.129	756.446	491.695	352.473	923.432	417.072	1986.64	1707.87	690.753	591.618	265.278	152.943	206.819	329.196
10C2	NP-10	high	894.89	672.218	6842.7	2134.3	1366.43	730.347	220.969	227.226	2084.77	190.616	237.855	812.733	370.113	120.396	1362.03	410.413	289.123	2132.29	445.717	197.321	342.69	253.875	89.8158	189.442	137.271	280.344	98.3572	378.557	406.989	658.874	568.245	1338.57	287.294	185.003	668.949	411.263	347.113	880.725	383.396	1870.98	1536.05	673.166	683.337	259.3	87.7198	176.873	236.095
10C3	NP-10	high	722.006	505.478	6039.09	1959.21	1043.52	516.829	148.597	145.154	1846.48	172.615	217.746	807.788	473.969	162.495	1569.51	617.554	421.511	2544.39	704.794	159.488	373.453	380.371	145.381	306.303	215.74	429.901	283.081	569.673	563.196	730.591	737.841	2703.49	761.881	491.357	1539.35	1026.29	729.443	1856.75	725.148	3290.76	2857.1	1158.33	698.577	389.634	291.722	189.702	226.923
10C4	NP-10	high	929.415	697.532	6740.66	2160.07	1253.42	647.232	182.771	204.562	2203.31	203.91	257.744	975.905	563.243	158.659	1630.26	549.517	401.528	2558.2	634.612	194.649	365.076	260.871	96.4786	209.512	151.827	372.491	131.164	427.775	546.942	671.763	701.158	1919.92	377.675	238.263	874.906	555.455	408.403	1041.58	439.702	2418.91	1730	733.943	414.787	154.835	377.533	134.302	196.759
10C5	NP-10	high	1291.18	932.908	7573.3	2366.92	1607.67	809.69	309.577	305.092	2504.94	207.601	287.981	955.957	392.615	144.221	1421.88	362.785	320.692	2040.91	364.163	195.294	328.524	280.442	110.884	235.992	178.793	352.969	129.274	441.885	481.936	640.217	629.779	1519.48	323.605	229.231	753.654	497.685	331.204	1021.41	383.31	2104.73	1791.79	764.509	319.231	332.509	132.169	232.104	245.532
10C6	NP-10	high	1150.77	834.955	7394.95	2331.9	1532.49	773.592	271.779	306.062	2352.08	179.968	227.938	803.693	311.481	105.915	1221.07	310.154	281.572	1956.36	323.349	183.461	340.682	268.396	94.1165	175.824	150.899	309.202	113.589	362.532	385.656	615.157	622.276	1357.76	293.018	200.398	756.296	479.288	346.761	903.985	385.879	2100.29	1420.07	765.087	186.322	283.708	266.989	125.11	198.559
10C7	NP-10	high	1118.03	722.779	7234.84	2265.87	1448.71	707.884	243.059	252.238	2209.21	183.165	236.934	860.412	399.044	108.74	1378.68	371.867	315.736	2111.21	448.767	184.58	369.485	260.412	95.0381	197.919	143.52	275.669	135.754	405.473	456.065	756.983	702.31	1778.8	344.683	220.791	801.46	498.225	383.191	1035.25	504.039	2351.44	1560.73	773.311	111.325	249.462	208.963	93.124	172.431
10C8	NP-10	high	794.538	592.669	6088.68	1951.9	1108.97	553.703	177.69	179.257	1632.48	134.658	179.482	608.222	219.028	83.7425	884.017	278.252	245.979	1590.73	310.269	186.945	230.048	170.697	75.626	160.061	114.939	268.944	61.6785	371.703	420.116	594.122	544.756	1024.13	188.586	112.893	448.977	257.482	231.897	654.911	270.941	1446.36	1015.46	549.856	95.3371	233.913	163.608	89.2888	176.209
22C1	NP-22	high	1462.12	1097.57	8014.69	2607.91	1849.81	908.118	375.97	377.237	2543.24	148.744	177.525	534.598	84.5243	39.8138	799.984	102.007	176.95	1165.69	125.782	203.181	423.68	357.65	123.594	260.751	189.174	405.125	182.754	500.391	518.571	665.454	696.406	2016.5	456.756	323.355	1199.6	690.626	535.462	1441.36	606.29	2724.67	1925.24	928.898	312.832	270.065	155.817	353.471	471.545
22C2	NP-22	high	1111.87	794.435	7216.6	2326.69	1439.56	775.249	303.196	293.907	2175.33	139.136	176.894	500.206	143.345	49.8127	828.162	143.453	189	1228.94	169.904	240.517	408.056	328.235	130.667	328.506	202.337	496.001	160.708	625.26	658.314	896.884	823.796	2292.22	485.876	304.978	1057.84	722.158	568.611	1424.57	628.007	2943.38	1906.82	1026.17	215.897	245.286	115.847	348.703	396.067
22C3	NP-22	high	1122.77	749.402	6661.19	2157.26	1384.14	703.585	271.313	280.273	1944.4	95.5562	145.705	438.507	112.848	31.1366	649.885	103.743	148.572	1051.57	125.109	213.234	315.509	269.178	141.001	310.653	238.648	456.087	180.202	585.854	647.743	788.374	826.423	1963.1	455.468	301.882	1122.01	647.507	516.03	1350.34	583.844	2651.05	2073.77	901.064	404.307	289.302	151.63	296.302	403.789
22C4	NP-22	high	1058.43	799.513	6717.08	2208.51	1384.3	709.534	284.094	284.191	2042.43	135.613	177.241	646.559	172.543	73.9844	974.903	206.27	232.153	1406.62	234.531	189.718	277.756	247.238	108.942	233.355	159.825	359.869	134.252	483.055	503.624	661.962	666.471	1539.37	315.599	224.622	818.663	465.831	397.126	1064.31	473.745	2132.71	1519.34	767.556	121.167	275.792	119.606	150.929	199.981
22C5	NP-22	high	692.928	513.104	5661.54	1814.28	977.577	494.826	161.739	164.363	1466.16	130.468	168.982	594.298	247.007	74.2379	954.394	320.433	253.655	1548.86	402.141	151.839	187.586	148.003	67.0159	129.853	93.744	207.883	60.3438	286.967	327.596	492.005	461.199	920.123	148.656	111.274	394.175	246.646	200.205	595.448	255.816	1324.45	977.718	540.858	98.3923	243.818	68.3525	168.373	220.281
22C6	NP-22	high	1058.7	768.352	6645.72	2139.68	1289.67	703.164	264.502	281.142	2143.18	160.945	190.138	612.936	206.264	74.4905	930.731	221.959	212.947	1368.27	245.115	232.43	328.075	274.214	169.061	399.576	241.265	516.903	199.089	686.367	737.276	910.881	916.46	2168.72	471.213	330.653	1029.17	686.546	517.484	1422.79	646.233	2716.29	2468.44	950.314	361.479	341.283	90.8308	201.146	228.721
22C7	NP-22	high	1096.52	802.977	6940.88	2202.04	1333.26	708.386	247.272	258.213	2043.44	170.276	192.344	671.978	225.73	93.845	1069.49	216.345	231.963	1441.83	278.405	144.602	319.993	291.479	107.627	233.185	160.928	325.044	151.173	405.206	440.287	547.487	540.549	1859.31	416.472	298.012	915.694	633.286	460.826	1293.74	554.976	2596.32	1582.2	878.01	410.677	261.442	104.297	129.795	165.337
22C8	NP-22	high	1369.6	944.711	7983.91	2510.65	1743.54	855.973	335.675	332.289	2513.95	182.365	210.271	810.559	222.762	83.5797	1093.92	197.169	255.777	1615.16	246.052	251.5	379.116	295.683	136.44	285.172	202.386	396.782	127.264	573.129	600.49	988.599	895.424	1784.9	357.116	249.828	882.618	569.092	417.641	1103.6	556.248	2484.14	1853.21	785.745	391.179	260.956	127.838	125.06	154.118
22C9	NP-22	high	1116.22	840.748	6760.36	2172.88	1432.18	731.371	307.697	263.297	2288.16	180.382	215.856	735.855	284.691	103.045	1130.38	281.266	264.372	1633.24	295.038	259.77	306.464	268.109	150.882	381.403	281.263	574.095	141.43	675.022	757.903	958.921	979.983	1926.72	394.023	258.567	860.779	578.574	437.352	1144.97	512.262	2447.51	2034.81	800.483	189.183	256.292	92.5687	140.558	139.73
25C1	NP-25	high	816.642	608.799	6033.71	1992.63	1106.55	555.004	179.233	201.172	1628.06	91.6931	122.243	382.645	108.3	29.4415	582.318	137.369	153.532	1067.78	202.932	146.391	192.814	148.726	54.6812	138.528	93.9228	223.398	63.7031	283.272	347.48	491.95	465.563	1057.45	194.409	125.853	472.584	312.13	221.367	693.129	321.962	1407.43	1140.71	574.752	348.629	273.634	218.212	276.861	224.491
25C2	NP-25	high	854.509	546.773	6023.21	1970.25	1098.45	596.886	174.571	173.678	1508.66	106.18	149.274	472.777	165.331	68.2799	768.763	175.259	183.5	1214.78	204.861	142.549	191.211	135.804	48.0556	101.968	78.0096	150.929	44.4406	251.271	271.044	423.187	370.926	686.408	143.946	92.2617	332.611	212.77	167.09	447.401	235.916	1147.53	961.791	410.111	219.644	255.548	77.1609	116.017	130.162
25C3	NP-25	high	942.355	700.407	6366.25	2060.9	1223.84	623.358	227.412	205.951	1814.72	132.61	174.627	532.22	158.546	61.6638	918.999	213.402	207.361	1380.57	252.071	192.238	222.125	192.91	61.937	162.236	111.81	241.535	70.061	333.274	383.988	516.349	503.206	1051.64	199.989	125.715	466.469	301.538	250.67	576.759	287.974	1431.25	1121.27	594.499	309.701	226.061	133.19	160.752	171.797
25C4	NP-25	high	700.295	525.174	6002.45	1970.98	1044.26	565.608	169.691	167.883	1564.33	112.439	156.028	509.977	214.936	74.3154	965.074	292.071	250.857	1478.28	329.996	160.238	221.91	186.999	73.2406	166.981	122.145	262.81	70.967	372.406	411.088	577.651	535.713	1245.1	256.598	160.429	616.816	340.601	300.817	784.98	356.735	1587.27	1245.08	648.289	424.492	220.569	211.905	132.83	130.8
25C5	NP-25	high	776.704	556.222	6008.84	1928.16	1087.92	551.881	198.138	202.132	1511.11	88.8839	134.15	390.943	99.1115	32.1223	639.62	150.704	174.021	1078.55	164.022	132.205	189.14	146.578	60.6525	116.862	94.0092	210.511	78.8762	295.105	263.264	421.077	401.377	1106.2	226.3	134.086	586.457	346.28	243.807	723.778	331.346	1460.56	1190.26	598.492	307.115	278.093	115.411	136.549	143.923
25C6	NP-25	high	735.54	541.065	5778.63	1869.65	1042.27	514.601	175.665	188.578	1399.15	114.532	133.86	442.839	156.704	59.3421	700.92	192.3	184.145	1227.49	225.444	125.639	165.45	142.824	55.4117	115.077	85.6622	179.219	64.2462	237.719	276.956	400.576	367.798	928.035	172.512	126.793	421.621	282.467	222.536	589.773	254.571	1220.36	479.292	499.858	224.845	193.072	70.8897	71.787	129.514
25C7	NP-25	high	802.547	583.346	5910.7	1869.89	1044.21	525.123	195.437	188.209	1550.88	89.5539	126.121	428.604	143.45	48.682	645.908	174.439	185.057	1154.19	192.327	113.392	187.901	157.355	56.4497	122.955	87.7286	180.76	100.602	263.653	226.473	399.34	347.348	1110.55	254.443	181.514	568.431	385.327	290.951	720.378	348.257	1477.39	1342.69	609.389	297.738	301.083	128.848	110.294	135.273
25C8	NP-25	high	806.985	593.553	5962.91	1924.27	1082.87	585.143	191.951	211.515	1557.66	95.0747	131.573	430.793	144.221	38.4224	753.014	152.434	176.647	1119.55	217.03	137.909	189.351	175.301	57.2677	138.367	97.9532	215.265	88.4939	309.381	321.154	466.224	434.863	1150.89	221.601	160.192	527.825	344.073	249.539	786.2	309.307	1500.12	1115.21	571.797	235.01	258.841	119.459	84.7041	108.761
25C9	NP-25	high	884.342	675.058	6338.93	2056.23	1196.09	610.94	170.477	206.663	1861.52	156.436	186.876	654.051	267.557	107.987	1119.44	293.32	262.961	1641.43	317.753	103	304.77	276.869	84.2861	164.31	135.658	248.923	178.601	309.805	336.525	433.839	440.765	1944.98	444.52	288.677	1105.13	669.205	483.307	1329.97	555.865	2536.89	1735.85	890.735	269.923	237.347	210.897	131.244	140.424
30C1	NP-30	high	934.527	688.312	6762.62	2132.19	1316.73	660.509	205.894	233.033	2055.73	161.625	201.3	686.718	312.997	85.581	1139.84	303.71	258.123	1808.02	361.397	195.284	290.477	208.585	75.039	161.331	124.209	248.992	78.8979	334.68	390.835	662.731	613.8	1107.14	209.762	152.083	540.741	337.946	288.902	725.741	344.2	1815.53	1368.07	610.721	391.177	176.393	150.386	138.771	260.906
30C2	NP-30	high	838.075	619.317	6400.24	2137.76	1162.83	615.748	195.463	190.99	1886.67	176.58	210.045	821.953	332.538	131.219	1320.45	428.42	331.964	2038.21	449.816	211.633	302.614	232.38	74.2792	190.443	148.323	309.392	75.1915	407.656	470.665	692.129	644.215	1188.53	200.653	146.271	524.219	335.222	247.955	651.47	364.343	1684.92	1039.91	623.599	116.826	266.175	157.855	95.227	189.678
30C3	NP-30	high	894.635	646.646	6326.15	2012.73	1176.35	597.781	190.399	233.276	1858.02	157.142	199.526	706.517	269.856	90.9271	1085.07	320.213	273.689	1616.77	374.872	191.943	243.76	201.393	91.9403	211.118	150.955	336.765	92.7872	412.026	451.599	672.741	632.424	1279.24	242.42	179.581	579.341	360.879	289.015	859.43	405.937	1840.04	1327.2	655.349	171.942	250.308	100.695	150.728	186.708
30C4	NP-30	high	747.976	532.663	6271.18	2063.84	1113.5	593.291	172.19	178.069	1803.36	182.275	242.412	820.386	410.998	141.901	1342.93	518.473	349.235	2197.43	554.234	179.622	345.323	242.572	113.378	286.412	169.174	330.718	136.06	566.208	596.082	752.892	804.463	1758.57	407.127	267.657	995.656	669.24	462.964	1205.42	550.026	2302.1	1612.13	863.28	159.937	321.975	179.684	168.36	363.943
30C5	NP-30	high	905.999	646.717	6326.56	2070.65	1165.47	600.52	186.09	228.257	1871.03	180.81	220.083	796.877	408.257	138.405	1333.88	410.538	322.042	2017.8	469.686	158.064	295.098	221.039	76.2823	178.518	126.353	259.262	92.2163	359.717	415.849	573.093	547.41	1061.7	215.428	139.249	547.136	331.074	262.331	674.974	346.963	1767.26	1145.94	608.227	164.937	239.438	118.043	93.6871	211.071
30C6	NP-30	high	1117.95	814.758	7331.78	2362.45	1476.39	737.595	254.121	243.584	2428.92	219.083	291.019	999.268	516.076	172.761	1658	488.997	426.373	2471.03	539.369	276.891	391.46	331.415	139.478	348.445	201.519	492.406	145.544	664.078	687.044	1001.72	924.836	2088.08	415.369	259.184	920.944	586.29	451.84	1144.67	460.364	2624.81	1807.13	889.159	209.821	251.289	140.19	98.7241	190.077
30C7	NP-30	high	809.908	591.411	5998.64	1870.16	1073.72	575.641	183.526	195.15	1864.06	181.266	206.092	740.318	418.631	150.09	1307.92	462.407	351.419	2148.67	531.164	194.755	313.571	250.191	136.386	255.567	243.817	377.821	162.712	618.75	593.863	831.15	835.708	1988.38	436.286	295.248	876.19	618.4	444.508	1096.12	517.976	2468.16	1945.94	846.548	180.663	248.471	156.87	166.351	455.902
30C8	NP-30	high	505.391	371.563	5382.69	1731.05	855.673	482.956	113.251	112.856	1550.51	158.496	192.425	691.749	528.387	152.326	1390.93	577.673	362.372	2228.69	692.302	197.616	294.875	224.985	109.272	228.778	165.631	319.498	116.67	450.336	586.389	882.996	777.617	1677.47	308.801	200.672	725.103	456.12	383.192	893.416	408.254	2305.66	1429.56	802.196	164.548	301.406	134.484	128.091	290.689
30C9	NP-30	high	1024.77	702.089	6489.39	1997.68	1358.04	656.454	236.151	226.367	1959.58	179.782	204.271	701.753	274.283	101.691	1085.46	274.037	248.783	1693.82	310.797	174.098	268.892	199.135	91.4618	163.258	133.89	240.345	93.8563	343.486	365.348	575.345	614.484	1037.63	243.91	168.812	582.935	384.695	277.193	736.053	334.625	1624.09	1299.64	571.976	191.808	197.901	120.005	92.618	207.284
37C1	NP-37	low	1247.61	836.952	7408.32	2308.52	1573.82	814.943	295.57	310.479	2523.65	219.495	321.478	1135.23	484.911	151.828	1614.04	463.684	373.434	2384.51	479.547	204.116	372.664	301.968	130.396	251.508	173.67	370.372	141.457	464.612	528.773	866.958	665.447	1667.4	326.812	220.641	784.053	496.84	367.682	973.293	492.068	2132.17	1661.71	709.908	246.526	220.727	128.292	89.0658	186.315
37C10	NP-37	low	870.85	645.11	6516.83	2048.56	1239.5	677.771	201.698	218.114	1840.08	165.559	210	692.292	349.476	107.22	1167.34	352.251	270.469	1834.82	396.327	179.468	240.344	162.352	65.2672	145.343	118.105	223.997	70.6707	299.9	328.381	541.394	462.153	945.138	196.039	128.97	512.305	299.176	245.903	593.315	301.995	1397.53	1003.91	521.011	150.793	153.171	124.59	58.4083	121.073
37C2	NP-37	low	2255.3	1574.78	9745.37	3138.62	2352.88	1267.47	577.927	605.876	3227.32	212.169	272.197	849.985	169.918	60.5405	1066.81	160.821	212.162	1438.78	139.61	210.511	289.983	177.909	53.5252	127.529	81.6301	175.264	38.5484	237.68	288.27	452.285	433.41	676.704	132.11	76.5342	312.663	200.719	173.679	450.493	218.388	1058.97	448.751	404.175	343.356	95.4602	80.5951		165.835
37C3	NP-37	low	929.495	717.258	6702.99	2068.78	1299.59	624.855	179.995	187.152	2082.92	196.02	257.482	844.178	431.945	149.621	1435.69	455.799	352.037	2304.72	542.689	206.336	309.636	280.919	92.7508	206.591	157.861	296.971	98.9178	497.825	554.676	759.985	714.435	1333.6	288.374	190.395	705.843	432.839	348.704	888.59	384.74	2134.12	1446.42	779.622	147.021	237.313	181.43	113.494	185.024
37C4	NP-37	low	774.931	574.22	6106.01	2021.25	1075.76	571.718	166.453	157.343	1806.85	168.124	226.765	822.25	419.098	145.873	1449.71	531.28	379.508	2214.89	605.992	231.798	309.411	220.526	110.397	250.662	157.128	361.699	91.465	507.263	599.094	814.796	788.196	1359.58	241.998	171.835	613.317	387.642	297.859	874.133	412.968	1805.53	1327.41	728.651	135.587	252.53	164.282	69.3526	118.029
37C5	NP-37	low	1741.66	1280.92	8888.38	2820.75	2075.84	1005.97	472.871	460.644	3621.17	334.643	444.109	1452.8	532.157	198.675	2059.71	508.355	440.924	2920.44	507.709	257.467	416.826	333.188	122.353	278.024	204.043	426.223	116.214	555.081	594.34	792.686	793.215	1436.66	314.669	205.238	708.88	464.689	354.408	840.885	374.356	2009.27	1773.51	735.366	246.857	296.248	134.061	89.9476	152.21
37C6	NP-37	low	841.095	573.288	6273.2	1975.93	1137.78	604.675	173.662	176.05	1932.12	186.783	221.99	788.136	420.194	144.067	1334.82	452.98	317.081	2208.44	499.996	224.871	285.897	196.356	101.57	223.056	146.114	319.6	83.0216	454.673	501.017	826.438	787.364	1247.47	219.981	148.121	562.701	344.067	284.481	728.807	347.206	1653.49	1308.44	596.602	166.15	203.198	112.291	42.4251	113.209
37C7	NP-37	low	643.281	479.444	5306.75	1736.29	928.959	467.327	136.111	129.737	1599.84	141.749	192.879	735.846	435.363	150.195	1377.29	540.163	387.933	2262.86	698.26	172.964	243.106	203.556	130.908	226.681	163.396	309.123	125.605	505.295	563.951	845.323	711.039	1525.05	282.875	187.194	664.313	441.367	315.642	816.512	368.936	2019.11	1489.37	698.152	148.095	251.357	85.3282	52.2573	126.396
37C8	NP-37	low	989.762	699.765	6675.35	2052.63	1299.66	663.323	223.218	213.673	2152.4	193.26	252.134	817.308	388.069	126.194	1326.67	415.334	288.038	2075.56	480.982	230.782	282.476	201.874	86.3969	188.539	139.078	268.779	80.3344	361.436	406.478	708.653	656.168	1113.74	223.47	147.111	561.655	354.68	282.021	713.913	327.161	1721.49	1268.58	569.924	186.719	157.291	166.114	75.5453	155.274
37C9	NP-37	low	791.411	577.033	6554.5	2068.98	1221.92	559.089	189.66	202.103	1906.76	202.183	204.41	793.777	412.391	143.856	1316.22	416.556	326.783	2142.87	502.211	194.727	316.159	215.351	96.2131	186.571	125.512	284.904	80.5193	384.639	526.647	743.746	571.93	1304.13	235.544	151.813	603.46	383.464	299.094	796.492	365.649	1893.38	1152.11	609.772	138.341	253.096	114.109	46.7001	139.124
38C1	NP-38	low	1099.83	795.682	6801.62	2147.66	1393.76	690.994	261.275	260.107	1961.42	169.225	204.408	702.529	240.417	80.9028	1092.87	258.493	239.493	1543.57	238.624	141.473	227.822	206.932	63.4353	147.662	109.931	210.103	75.3554	306.671	357.862	494.794	469.889	1100.98	221.217	158.144	487.913	303.016	232.583	725.243	286.702	1438.36	975.066	576.983	159.868	330.13	35.6629	81.2681	182.638
38C2	NP-38	low	867.595	628.1	6096.89	1983.08	1174.86	570.532	210.231	209.836	1841.3	164.14	201.428	748.846	276.632	110.811	1142.21	348.55	272.613	1743.45	387.639	145.287	256.324	254.066	99.4733	218.289	162.246	348.544	143.932	437.588	483.838	616.099	620.292	1607.43	339.931	234.86	892.244	506.57	409.16	1122.28	485.775	2255.88	1440.58	818.481	109.641	359.73	69.9809	132.035	283.578
38C3	NP-38	low	831.654	511.226	6013.11	1970.59	1109.98	554.02	191.233	176.627	1521.29	90.9559	146.437	449.354	152.581	54.1816	732.006	157.811	169.877	1152.66	202.297	174.763	188.357	145.003	49.0104	130.147	93.2986	186.754	40.603	311.561	339.703	511.172	470.312	742.627	127.444	92.7591	356.481	212.883	176.882	447.791	233.014	1164.95	495.286	481.771	101.75	236.27	53.0369	77.5835	164.767
38C4	NP-38	low	977.683	736.733	6650.34	2158.98	1320.16	633.843	219.997	269.129	1799.12	131.237	175.197	497.368	165.099	60.8683	847.501	185.616	196.62	1234.2	191.344	208.824	201.237	152.421	49.7911	122.783	101.215	180.125	29.6717	256.086	363.677	597.714	517.56	626.686	98.1234	83.8777	306.297	190.151	149.502	399.117	190.98	1151.56	802.894	433.132	76.1565	263.058	55.1835	86.3529	179.931
38C5	NP-38	low	1077.96	777.948	6859.6	2187.53	1399.97	707.456	261.681	260.416	2027.79	149.268	185.873	633.219	210.354	66.4167	872.747	217.242	233.885	1439.44	230.853	151.3	231.031	203.3	88.1703	182.394	121.913	250.456	107.963	340.933	377.147	501.229	495.209	1241.66	284.129	193.26	660.952	420.495	320.952	813.81	369.365	1641.96	1288.73	635.507	306.042	278.805	70.6858	83.5907	217.619
38C6	NP-38	low	658.883	511.645	5772.39	1859.94	979.947	514.363	153.479	142.48	1575.99	139.16	173.382	626.161	274.616	89.7204	1030.65	358.022	282.374	1684.06	449.106	161.096	241.07	192.36	105.024	239.945	161.458	369.681	116.59	507.631	612.221	722.082	719.096	1631.44	315.046	204.957	861.706	485.086	450.175	1105.25	517.237	2381.37	1003.99	820.467	93.0336	330.899	67.526	97.1732	244.496
41C1	NP-41	low	711.272	501.834	5601.39	1799.48	999.175	516.256	171.639	166.34	1420.41	102.342	136.822	474.262	136.214	52.1636	708.12	215.771	195.609	1219.05	248.186	139.1	170.159	133.431	50.1123	114.302	79.6901	164.769	45.7911	244.462	289.25	427.629	410.616	808.616	149.106	106.51	354.982	211.112	164.055	440.537	232.239	1103.98	489.92	456.092	87.2673	185.602	47.9753	59.4296	203.835
41C2	NP-41	low	669.957	511.461	5525.65	1807.02	931.289	483.891	155.89	158.067	1383.43	112.015	167.112	522.565	213.221	71.2345	858.697	280.334	238.834	1448.42	352.398	148.946	205.619	158.425	68.6358	155.18	114.696	243.016	87.963	352.42	370.228	511.846	498.264	1112.38	213.17	145.841	520.733	352.661	258.773	661.5	304.677	1638.85	1140.2	590.89	76.508	199.083	45.5372	97.5555	186.116
41C4	NP-41	low	869.746	671.646	6277.65	2033.3	1219.3	603.799	198.412	203.871	2109.75	200.421	241.79	846.401	406.268	149.087	1436.29	479.188	339.753	2220.98	536.012	158.669	326.734	329.622	158.911	335.114	259.693	476.111	217.65	613.979	644.495	782.942	808.245	2552.89	561.367	379.751	1380.51	805.608	645.76	1671.98	646.569	3144.03	2372.52	1006.02	236.962	155.741	296.17	99.0565	271.48
41C5	NP-41	low	755.945	552.317	5915.5	1881.98	1042.23	529.232	184.124	177.81	1392.36	112.547	146.991	521.947	155.512	72.9708	806.124	238.389	206.203	1352.58	263.594	131.752	183.962	154.307	50.7424	119.617	78.9774	172.186	67.9719	256.287	271.373	392.491	381.85	972.277	164.795	119.607	427.62	271.654	208.057	587.912	264.777	1326.79	494.208	539.88	102.384	190.771	48.5801	70.6004	207.228
41C6	NP-41	low	780.822	581.064	6168.99	1985.65	1132.03	570.86	192.321	181.937	1464.83	100.938	140.046	428.067	138.914	46.2619	674.241	161.693	179.411	1125.21	217.258	144.316	199.647	178.589	52.1501	123.169	90.8118	188.338	61.4717	250.6	282.504	419.271	407.015	959.874	176.201	119.251	405.567	318.836	212.139	600.473	307.862	1286.9	501.117	527.288	136.468	194.551	49.3006	51.8668	171.402
41C7	NP-41	low	845.315	667.263	6051.86	2002.79	1163.72	587.162	217.609	191.611	1549.08	122.703	170.074	531.23	202.125	59.4627	861.648	201.608	204.759	1295.29	254.497	124.702	214.86	152.062	50.2912	128.694	74.215	148.769	72.0336	192.636	198.547	391.29	329.926	806.525	185.612	134.189	419.423	263.059	214.393	524.007	239.313	1336.8	517.315	454.337	118.258	127.848	49.9023	49.8883	143.811
41C8	NP-41	low	787.8	579.851	6279.94	2003.63	1124.94	569.546	179.492	187.429	1699.93	157.226	194.386	657.371	289.79	107.497	1136.36	346.05	284.302	1705.18	430.569	177.524	264.259	228.293	94.3889	261.289	172.474	354.36	121.381	485.39	509.191	717.536	675.286	1569.27	315.276	196.395	858.261	474.427	382.31	1080.11	481.393	2253.18	1182.67	808.894	136.312	243.774	75.1278	110.008	262.697
41C9	NP-41	low	1076.79	743.057	7013.68	2277.98	1387.98	666.653	257.654	257.426	1915.72	164.496	200.473	623.569	204.162	77.8298	957.126	180.901	233.996	1345.63	256.18	170.169	263.29	195.553	57.6231	137.36	91.6285	204.352	69.5351	299.383	321.683	509.709	479.676	1077.68	191.74	128.173	485.505	290.932	245.613	625.848	291.953	1486.38	794.438	506.39	217.426	148.656	81.7252	67.7527	255.181
44C1	NP-44	low	456.646	326.951	4997.15	1597	769.9	390.143	99.9302	90.883	1107.03	101.861	127.889	468.946	222.788	62.1862	853.069	360.898	241.558	1497.23	442.442	127.21	193.871	120.095	54.4862	124.58	79.8188	195.815	46.7889	290.859	341.109	528.472	467.859	874.533	141.469	100.679	362.757	205.87	168.997	549.772	287.307	1278.03	371.793	483.688	99.1539	61.3106	36.2469	56.6894	126.704
44C2	NP-44	low	586.818	430.694	5243.09	1693.75	886.481	408.909	130.073	128.932	1302.47	102.421	145.974	504.927	238.648	73.7743	972.124	305.781	266.359	1479.76	389.986	190.491	168.873	141.94	48.1107	133.743	96.6082	189.147	35.1468	286.619	370.877	578.106	543.826	760.27	138.216	78.1964	343.241	207.801	194.332	468.863	245.669	1315.88	460.16	433.741	73.5472	57.0945	30.3635	63.871	156.377
44C3	NP-44	low	440.376	317.785	4771.4	1547.26	747.6	391.261	96.6157	91.1147	1089.91	103.645	119.134	478.133	268.238	87.2584	874.727	385.406	245.779	1563.36	487.769	153.029	179.396	123.802	66.1613	134.436	105.864	237.205	39.3048	326.549	372.678	612.25	551.023	854.42	143.383	90.0275	348.983	233.351	219.059	508.567	224.719	1278.52	492.639	451.067	9.95465	67.4236	10.4651	35.4637	42.8225
44C4	NP-44	low	539.168	373.208	5158.1	1576.28	816.029	408.578	109.336	110.387	1157	112.462	136.692	509.527	235.22	88.6175	912.69	329.997	224.629	1474.31	436.546	139.376	186.649	132.314	47.8077	137.164	78.4905	163.095	43.8597	299.171	274.861	484.853	438.483	927.346	130.196	110.813	365.778	210.517	181.684	494.88	241.904	1264.44	455.777	390.983	63.5582	69.4567	24.8264	41.8004	118.105
44C5	NP-44	low	682.488	499.629	5751.07	1852.75	1019.78	535.173	170.283	173.337	1425.43	110.06	157.936	492.747	188.729	76.1697	882.77	245.673	208.093	1311.16	288.998	164.635	204.083	135.128	51.812	119.183	84.2821	186.063	37.3759	279.625	317.495	584.954	524.262	713.451	141.555	89.3535	328.519	199.001	179.886	434.961	213.985	1239.9	450.629	404.823	115.068	75.6572	21.8772	48.2856	144.063
44C6	NP-44	low	641.659	472.334	5562.35	1799.5	964.184	480.255	145.414	149.327	1285.31	103.527	135.006	462.404	178.499	70.1365	783.529	261.722	204.572	1334.63	320.11	150.255	167.312	143.647	62.3149	144.022	97.5258	222.941	45.5659	317.699	353.995	523.763	518.668	930.552	170.435	108.36	420.393	259.067	227.091	519.091	263.7	1305.4	537.019	514.913	229.48	54.1014	39.8264	40.5483	107.141
44C7	NP-44	low	550.373	372.645	5110.56	1652.12	844.886	444.188	122.869	126.855	1094.28	83.0513	101.826	369.663	149.474	44.2073	652.329	181.134	174.726	1098.88	279.472	137.54	148.766	113.905	41.8914	121.695	79.9033	178.965	51.0914	262.874	289.004	428.194	386.338	762.776	159.801	99.6419	377.164	199.061	164.174	497.388	217.405	1068.93	478.527	417.635	185.122	55.5725	73.3446	36.8174	114.917
44C8	NP-44	low	505.44	365.324	4986.09	1613.16	774.943	400.618	113.831	110.695	1125.74	82.8687	127.555	459.132	219.92	68.2077	806.734	293.529	252.716	1418.13	396.969	133.934	156.135	122.255	68.2751	139.943	108.322	227.576	69.0578	310.468	342.415	520.762	463.134	990.11	180.277	133.536	524.688	287.132	231.204	661.273	314.564	1444.09	602.075	466.199	233.623	52.926	40.9199	45.8351	101.141
44C9	NP-44	low	721.943	463.104	5759.52	1857.39	1036.89	513.53	154.697	153.818	1657.41	162.446	193.965	710.059	334.213	123.563	1265.39	442.892	323.113	1926.61	509.131	197.283	301.949	242.936	132.09	316.911	174.885	461.734	125.383	614.282	674.801	998.797	906.16	2022.11	369.452	239.147	908.718	573.058	422.412	1227.21	533.261	2558.12	1520.17	862.034	120.492	96.9942	56.8036	86.1558	156.353
[truncated: 788 more columns]

## Sheet: S8_predicted_features_LC_MS
S8: Predicted features measured with LC-MS in roots of B. napus accessions based on in-house library (a) or SIRIUS (b)
feature_ID	predicted annotation	m/z	RT(min)	molecular formular	type	tool	mode
100	Dimethylarginine	203.15	0.96	C8H18N4O2	[M + H]+	a	positive
445	Progoitrin	388.038	1.06	C11H19NO10S2	[M - H2O - H]-	b	negative
468	2-Propenyl glucosinolate	358.027	1.06	C10H17NO9S2	[M - H2O - H]-	a	negative
475	Glucoraphanin	436.041	1.06	C12H23NO10S3	[M - H2O - H]-	a,b	negative
544	Flavonoid	449.969	2.2	C26H16O7	[M - H2O - H]-	b	negative
632	Epiprogoitrin	388.038	1.44	C11H19NO10S2	[M - H]-	a,b	negative
691	Sinigrin	358.027	1.52	C10H17NO9S2	[M - H2O - H]-	a,b	negative
700	L-Tryptophane	205.071	3.55	C11H12N2O2	[M + H]+	a	positive
728	Gluconapin	372.043	2.45	C11H19NO9S2	[M - H2O - H]-	a	negative
775	4-Hydroxyglucobrassicin	465.047	3.73	C16H20N2O10S2	[M - H]-	b	negative
781	S-methylthio glutathione	354.138	3.74	C11H19N3O6S2	[M - H]-	b	negative
821	Glucobrassicanapin	386.058	3.55	C12H21NO9S2	[M - H2O - H]-	a,b	negative
853	Monoterpenoid	373.114	3.67	C16H22O10	[M - H]-	b	negative
866	Glucoerucin	420.046	3.73	C12H23NO9S3	[M - H2O - H]-	a,b	negative
986	Isochlorogenic acid	353.088	4	C16H18O9	[M - H2O - H]-	a,b	negative
1110	Glucoberteroin	434.062	4.46	C13H25NO9S3	[M - H2O - H]-	a,b	negative
1195	3-O-Feruloylquinic acid	367.103	4.8	C17H20O9	[M - H2O - H]-	a,b	negative
1322	Sinapoyl aldehyde	207.066	7.33	C11H12O4	[M - H2O - H]-	a,b	negative
1339	2,3,4,5,6-Penta-O-acetyl-D-galactononitrile	368.1	9.04	C16H21NO10	[M - H2O - H]-	b	negative
1381	Furanoid lignan	583.218	10.54	C31H36O11	[M - H2O - H]-	b	negative
1393	Flavonoid	581.202	10.77	C31H34O11	[M - H2O - H]-	b	negative
1461	Sulforaphane	178.035	6.09	C6H11NOS2	[M + H]+	a	positive
1568	Coniferyl aldehyde	179.07	7.28	C10H10O3	[M + H]+	a	positive
1570	sinapinaldehyde	209.081	7.32	C11H12O4	[M - H2O + H]+	a	positive
1596	Alyssin	192.051	8.39	C7H13NOS2	[M + H]+	a	positive

## Sheet: S9_root_metabolome_pos_RS
Table S9: Peak area of LC-MS mass features in the roots of D. radicum resistant and susceptible B. napus accessions measured in the positive mode. Features were detected in the roots of 8 B. napus accession.
ID	accession	acceptance	feature1	feature2	feature3	feature7	feature9	feature10	feature11	feature12	feature13	feature14	feature17	feature18	feature19	feature22	feature23	feature24	feature25	feature26	feature27	feature28	feature29	feature31	feature35	feature38	feature39	feature40	feature41	feature42	feature50	feature51	feature53	feature54	feature55	feature56	feature58	feature59	feature60	feature61	feature63	feature64	feature65	feature66	feature69	feature73	feature74	feature75	feature76
10C4	NP-10	susceptible	98.68	23.77	106.1	96.41	70.63	99.43	116.9	40.66	54.87	276.6	49.59	899.2	202	256.7	860.6	55.26	256.9	191.7	365.6	238.7	228	262.7	1698	648.8	352.3	67.79	4269	362.8	40.67	577.8	782.2	30.61	157.1	174.5	122.2	276	194.8	453.8	58.36	36.06	118.2	60.16	72.49	68.43	372	611.6	120.4
10C1	NP-10	susceptible	929.8	47.42	111.7	112.9	79.69	102	137	47.99	56.36	298.5	62.82	943.3	273.7	261.8	814.1	75.13	318.5	242.1	344.3	308.5	349.9	228.6	1406	704.8	431.4	104.9	4602	473.1	57.85	530.8	873.6	4.458	152.1	149.9	110.9	300.9	235.3	400.8	43.4	42.78	90.14	42.27	67.99	46.33	471.2	536.3	148.1
10C3	NP-10	susceptible	109.2	62.37	121.7	47.03	43.03	73.54	76.96	28.19	33.84	237	48.74	735.1	144.9	183.6	670.9	44.9	187.3	138.9	348.8	193.2	209.1	265.9	1591	581	291.9	23.3	3772	294.5	38.74	604.9	767.6	21.27	170.5	224.7	98.97	230.4	133.4	414.7	52.12	28.56	88.73	47.14	59.05	53.49	403.9	1105	136.4
10C2	NP-10	susceptible	89.01	78.56	76.99	93.46	88.27	122.2	151.8	47.44	57.43	293.7	77.93	900.1	290	259.2	801.5	78.44	329	280	288.3	275.4	313.9	199.9	1237	675.1	360.8	105.3	4356	478.1	61.54	386.9	773.2	6.8	126.7	112.9	77.62	281.9	260.2	337.4	41.32	40.56	78.41	42.62	84.83	62.25	412	467.4	131.2
10C8	NP-10	susceptible	66.83	76.13	115.5	89	58.78	79.3	94.13	39.07	47.7	232.7	56.37	707.6	181.6	188.7	603.2	43.08	198	154.7	274.3	188.1	201.2	190.3	1246	532.6	295.7	55.45	3425	304	21.68	283.9	430.2	11.5	103.3	83.87	68.69	159.4	118.3	245.4	34.81	34.57	54.35	30.81	27.85	69.51	398.2	282.3	125.6
10C6	NP-10	susceptible	24.9	62.29	93.57	102	113	151.8	180.1	55.74	71.91	341.2	100.2	1053	270	296.3	969.7	77.6	335.3	283.3	413.1	295.4	295.5	276.5	1836	789.2	400.4	94.98	5087	457.1	52.27	364.2	637.3	3.995	122.6	130.7	84.81	214.3	183.1	367.1	42.93	50.44	119.9	54.1	46.74	67.02	357.4	517	125.4
10C7	NP-10	susceptible	112.1	54.74	103.3	100.7	93.14	125.6	140	37.94	62.11	285.8	104.3	1020	226.3	294.3	957.2	64.09	268.7	201.9	404	258.4	244.9	323.7	1974	721.8	383.6	66.4	4695	380.7	47.8	418.4	524.1	11.93	148.6	171.4	103.1	230.5	158.5	419.9	49.52	39.6	63.06	37.74	33.61	63.68	434.9	571.7	126.2
10C5	NP-10	susceptible	105	97.45	85.39	129.6	119.6	157.9	189.4	60.83	86.22	346.1	112.3	1162	305.6	312.5	1012	83.29	371.2	291.8	410.5	334.3	368.7	255	1633	786.4	488.6	128.7	5215	505.4	59.1	356.4	736.5	5.32	125.7	144.7	102.4	277.6	220.8	386.2	37.96	11.26	33.9	16.93	19.69	43.67	367	517.2	124.3
22C5	NP-22	susceptible	92.92	24.09	41.19	95.39	44.38	69.08	81.78	36.81	40.97	175	24.38	587.2	197.6	141	486.4	51.29	213.2	188.3	203.8	197.9	253.6	125.2	780.5	416.3	274.6	33.33	3094	362.8	36.8	266.5	491.5	10.33	90.57	60.36	61.97	171	149.4	220.8	30.8	15.79	35.12	24.76	48.54	32.73	269.4	225.8	95.97
22C4	NP-22	susceptible	76.77	94.33	70.73	105.2	97.14	133.1	166.7	56.23	69.11	280.5	71.09	869.9	276.7	215.1	723.1	61.84	308.5	278.1	271	262.7	324.7	173.4	1097	606.7	373.5	86.46	4030	473.2	39.05	239.4	409.3	16.74	93.4	57.49	70.16	164.2	144.2	203.2	27.32	22.93	93.09	46.51	61.74	72.68	394.7	531	141.7
22C2	NP-22	susceptible	95.18	65.09	94.43	88.42	83.51	113.6	143.3	38.49	76.79	295.8	78.8	892.1	174.3	252.7	826.2	46.23	202.1	159.7	385.4	211.7	237.9	289.7	1759	631.5	335.4	65.93	4106	341.8	36.03	207.4	264.8	16.15	65.83	71.65	59.24	104.6	55.75	188.5	13.52	11.91	175.3	86.9	41.47	48.85	484.1	796.3	158
22C9	NP-22	susceptible	117	893.7	130.2	135.1	84.26	127.9	165.8	61.56	78.95	305.2	55.54	954.1	250.9	247.2	791.2	75.66	284.5	207.6	349.2	289.7	277.3	235.5	1529	683.2	384	65.49	4383	414	47.6	300.5	471.4	23.55	110.4	86	78.15	193.6	148.6	286.1	42.14	11.69	41.92	22.06	42.56	67.16	672.5	649.9	228
22C1	NP-22	susceptible	118	87.57	60.91	109.5	133.3	179.6	226.6	64.24	107.7	355.3	137.4	1146	237.2	309.3	1069	58.14	289.3	210.4	447.6	254.7	251.7	345.3	2060	759.5	441.8	80.28	4984	378.6	34.29	203	257.5	24.47	54.1	60.63	68.52	116.2	73.98	201.8	31.13	16.82	280.2	111.8	65.23	57.35	390.3	821	143.3
22C8	NP-22	susceptible	NA	NA	123.6	100.5	106.8	175.9	195	56.39	95.92	355	120.6	1115	236	321.7	1078	64.69	310.3	244.6	430.6	245	251.9	322.2	2083	765.3	375.1	75.66	4917	412.7	44.07	289.3	362.6	11.51	99.84	113.3	96.64	161.4	70.06	295	37.85	13.26	93.4	54.36	58.66	128.8	558	629.7	198
22C7	NP-22	susceptible	22.22	107.1	88.74	106.3	106.3	154.3	183.7	55.58	77.46	271.7	60.92	881.8	298.6	229	753.3	76.39	336.9	317.1	280.3	266.7	336.8	184.2	1147	632.7	405.8	112.2	4186	481.7	40.53	227.4	408.8	10.17	78.9	59.87	77.04	185.2	154.1	232.2	14.72	8.845	49.56	26.48	40.65	65.09	301.5	719.4	92.65
22C6	NP-22	susceptible	108.2	96.65	114.8	131	89.78	131.4	164.2	50.11	69.71	289.3	62.7	861.6	248.4	214.3	729.3	56.08	245.5	224.6	349.2	303.3	304.4	228.6	1402	637.2	410.5	69.51	4198	437	49.57	266.3	426.8	25.98	80.44	62.03	67.23	169.1	126.8	225.4	19.86	6.257	81.72	45.46	49.4	64.52	595.8	839.7	212
22C3	NP-22	susceptible	92.03	99.42	105	103.2	107	143.4	179.2	64.24	71.49	254.3	68.41	826.1	261.6	190.6	681	57.39	271.3	240.5	261.9	250.7	314.6	162.1	1085	587	355.6	74.51	3907	445.6	47.44	172.6	309.8	34.85	59.44	36.22	53.53	132.7	96.38	156.9	18.68	16.94	392.7	206	99.1	79.4	522.5	816.5	168.5
25C2	NP-25	susceptible	831.1	61.88	NA	99.17	63.83	82.93	107.2	39.74	47.79	210.3	56.5	649.2	191.2	154	545.3	60.71	222.1	177.7	232.7	197.7	216.7	125.2	917.9	501	275	45.6	3084	343.6	33.4	212	346.5	2.45	67.98	51.51	58.4	125	107.2	177.2	21.27	19.49	50.93	37.25	53.82	44.87	211.4	198.3	84.7
25C1	NP-25	susceptible	101	82.06	102.1	70.27	57.6	82.9	95.69	34.96	49.56	194.7	45.52	636.7	161.4	178.6	560.5	37.95	170.5	144.5	256.8	171.2	204.4	176.2	1127	484.9	270.7	50.2	3213	279.3	27.82	170.2	262.5	5.483	60.86	54.52	36.43	101.6	45.65	159.8	24.94	130.7	261.3	107	239.6	50.72	258.2	256.9	97.77
25C4	NP-25	susceptible	92.62	27.63	107	66.67	59.48	65.32	90.45	28.72	44.87	199.4	45.61	680	127.7	164.8	594.8	30.15	112.3	115.4	295.3	152.5	173.8	227.3	1339	477.1	261.4	42.63	3242	241.2	34.04	292.1	349.9	20.13	103.8	82.74	55.46	133.6	74.54	244.6	22.27	34.25	152.7	69.64	115.2	69.11	322	302.4	95.62
25C6	NP-25	susceptible	765.6	99.03	102.2	91.5	51.36	67.49	83.02	32.05	41	166.6	33.91	580.5	186.3	149.7	492.8	55.51	183.5	146.5	188.9	162.1	220.4	122.6	770.8	438.6	248.6	55.26	2872	336.1	27.11	189.2	356.1	1.378	65.68	45.48	48.19	124.8	105.9	161.1	24.16	19.05	53.7	28.12	63.95	53.78	204	220.4	67.66
25C5	NP-25	susceptible	43.69	53.5	36.81	86.96	67.81	87.69	106.6	33.13	48.78	179.2	37.61	559.6	188.9	149.9	461.6	53.29	185.8	173.6	186.2	171.9	228.8	129.1	774.6	451.1	270.8	58.2	2908	333.3	18.24	142.9	277	10.19	49.43	38.1	43.94	111.3	78.69	146.9	18.96	57.2	107.3	55.82	130.5	53.98	212.9	289	71.52
25C8	NP-25	susceptible	120.5	38.97	93.62	94.5	69.51	93.09	117.7	42.25	47.4	220.3	47.65	738.8	205.5	180.9	573.7	55	212.7	173.6	297.5	223.7	250.9	177.5	1102	552.1	333.9	56.86	3528	353.9	33.44	192.4	303.6	3.459	33.23	53.2	58.15	127.2	87.42	186.1	26.24	42.77	84.33	42.01	73.39	47.66	273.6	318.8	99.91
25C3	NP-25	susceptible	107.6	34.78	89.18	105.9	77.64	105.7	119.4	26.88	67.76	230.7	56.06	726.5	258.7	188.8	605.5	64.97	256.7	272	209.3	227.9	301	151.9	881.4	571	321.7	74.47	3536	436.8	36.96	223.1	403.6	4.006	63.91	47.35	55.21	161.2	153.4	189.9	18.3	44.11	95.86	45.69	114.9	42.1	323.8	266.8	114.4
25C7	NP-25	susceptible	937.3	90.33	46.78	112.2	65.28	86.9	103.6	40.28	53.15	204.7	44.41	652.6	174	157	526.8	48.99	185.5	142.3	269.6	202.6	237	180.5	1001	492.2	329.8	NA	3190	333.8	37.94	192.5	332.4	3.738	62.77	48.7	43.39	108.4	81.46	161.4	16.69	29.84	77.7	35.66	163.3	56.97	206.8	305.5	67.69
25C9	NP-25	susceptible	95.52	88.56	102.2	115	81.65	111.6	133.2	44.03	61.28	258.6	58.18	841.2	237.1	214.4	698.6	53.01	236.8	227.6	324.8	265.2	293.4	192.9	1277	619.2	404.1	78.6	4061	398.3	50.1	314.6	515.1	24.14	120	101.6	64	198.2	169.5	280.2	36.78	20.72	74.98	46.21	23.05	160.7	241.2	783.6	82.35
30C1	NP-30	susceptible	82.75	42.72	108.8	86.65	78.25	91.44	131.9	42.01	66.09	269.4	63.41	840.1	180.2	241.6	809.6	51.88	215.4	162.6	366.9	225.1	231.1	262.1	1682	639.3	339	71.23	4049	325.2	43.4	320.8	427.1	37.72	98.69	123.1	66.03	180.5	132	306.4	46.55	79.17	496.2	249.8	95.33	58.69	341.9	322.5	121.1
30C4	NP-30	susceptible	78.16	67.47	93.87	71.25	52.26	68.63	86.7	27.8	31.73	249.8	57.62	811.7	152.1	213.9	729.6	21.35	183.9	131.5	350.9	216	213.5	263.4	1639	601	324.1	54.03	3911	310.9	37.9	446.4	663.8	40.29	129.2	185.7	87.68	203.4	134.9	366.8	56.83	15.57	78.47	46.45	65.33	62.96	465.8	576.2	144.3
30C2	NP-30	susceptible	889.1	68.57	106.5	81.59	62.84	95.78	110.3	38.81	37.43	250.6	50.59	836	182.8	233.6	755.7	52.19	216.4	165.4	336.6	222.8	211.8	264.6	1563	619.8	317.8	61.27	3947	325.1	40.27	416.1	537.5	16.38	134.7	138.7	92.76	213.5	163.2	356.7	40.87	23.67	59.96	36.8	43.44	53.56	422.7	345.6	127.7
30C5	NP-30	susceptible	61.94	69.54	68.57	80.68	62.58	88.59	100.2	28.98	52.14	272.5	68.52	854.5	195.7	217.8	793.9	49.24	199.5	152.8	353.1	222.5	224.9	255.6	1565	612.8	334.5	51.05	4024	332.6	46.73	388.2	627.5	9.264	130.5	146.6	88.64	207.7	154.1	371.1	46.15	12.58	53.79	28.39	66.32	53.69	325	348.4	105.1
30C8	NP-30	susceptible	53.19	78.18	116.1	80.44	40.9	53.62	69.04	21.52	18.87	214.5	41.92	696.6	132	179.2	593.3	41.21	157.8	117.8	319.7	174.9	179.7	225.6	1439	551.3	299.4	48.9	3471	282.3	28.79	577.7	711.9	36.12	152	179.5	96.66	213.2	166.3	394.9	41.49	18.94	51.44	28.33	49.94	65.69	457.1	471.2	158.1
30C3	NP-30	susceptible	933.5	91.26	127.1	115.3	94.35	114.3	138.2	40.94	62.94	278.3	57.04	823.5	218.6	208.1	699.9	63.9	243.3	209.3	314.8	249.8	270.1	216.4	1368	636.5	359.8	67.54	4078	380.8	30.98	294.7	443.9	16.23	118.4	102	75.38	185.2	141.8	276.8	36.88	24.2	65.14	42.12	63.27	53.8	368.9	401	128.8
30C7	NP-30	susceptible	67.53	104	132.5	89.2	70.31	85.55	113.1	43.52	20.57	240.2	51.67	814.5	200	198.1	680.3	65.01	241.3	186.3	335.7	268.4	300.6	198.2	1285	606.6	392.7	58.47	4035	403.1	49.93	435.6	788.2	20.2	132.3	134.3	90.65	244.7	204.5	344.9	31.74	19.89	88.21	38.86	42.76	61.91	531.7	686.5	170
30C9	NP-30	susceptible	98.65	65.84	NA	108.3	74.73	122.8	155.6	58.72	70.94	286.8	69.37	917.7	235.7	228.9	794.2	66.78	269.9	221	387.3	285.7	328.4	229.2	1458	676.4	418.3	63.25	4430	432.5	56.72	341	504.2	18.52	94.46	81.17	82.99	189.5	161.9	282.4	43.07	22.79	87.16	39.7	61.66	62.75	368.2	396.3	118.5
30C6	NP-30	susceptible	103.6	48.88	65.97	41.28	70.6	112.8	134.2	45.49	62.21	327.1	70.82	1044	220.7	310.6	992	61.39	283.8	219.6	423.1	243.4	231.8	338.5	2135	768.2	378	62.55	4799	365.3	50.66	552.2	675.8	51.25	158.2	206	111.9	251.7	185.5	426.3	60.9	14.49	48.59	27.7	37.87	166.2	558.9	625.3	172.4
37C4	NP-37	resistant	104.3	75.8	105.9	95.93	54.53	68.62	81.83	24.33	44.42	252.8	49.33	781.4	160.5	222.1	734.1	40	193.9	146.3	356.2	211.9	199.7	270.1	1644	582.5	316.7	53.33	3973	307.5	40.98	531.4	672.6	43.47	150.1	191.6	112.3	215.3	161.4	368.4	43.51	18.85	121.5	61.57	22.61	81.7	471.1	363.5	147.9
37C3	NP-37	resistant	955.6	41.23	114	81.94	61.94	94.4	120.6	35.19	63.89	296.5	64.94	879.3	195.1	274.1	885.1	55.36	226.2	177.2	415	227.8	224.1	319.4	1972	661	367.6	63.52	4446	357.1	46.72	559.3	681.7	55.71	150.4	180	100.6	224	161	446.6	51.63	37.45	162.5	75.72	65.22	69.14	438.5	481.1	137.1
37C1	NP-37	resistant	111.7	65.45	104.5	82.8	94.15	147.1	182.6	69.12	72.06	361.8	113	1141	378.7	314.6	1026	107.9	435.9	390.6	330	348.9	383.2	233.1	1449	758.7	437.6	125.1	5207	570.4	63.33	417.6	917.1	84.16	164.3	104	113.1	342.8	297.8	415.9	61.79	27.93	212.6	79.83	37.7	100.6	468.8	587.1	172.3
37C6	NP-37	resistant	74.64	32.85	91.23	83.75	65.35	81.62	102.8	20.15	49.13	255.5	66.24	776.4	210.1	211.4	711.7	59.52	242.9	213.5	269.6	213.2	253.8	201.3	1257	585.9	335.5	66.3	3837	394.4	43.74	386.2	735	19.23	124.1	116	76.8	235.5	187.4	326	39.72	15.09	60.55	32.55	32.3	99.56	572.4	363.4	167.7
37C2	NP-37	resistant	93.96	88.63	102.5	126.4	185.3	238.4	296.9	110.1	139.5	502.2	203.3	1527	463.7	457.9	1467	146.3	547.2	480.2	378.6	384	402.3	323.5	1984	936.3	494.1	188.2	6307	645.4	51.12	235.2	394.4	3.463	75.95	60.87	83.96	205.2	178.5	263.8	20.59	9.868	367.2	174.9	56.8	76.44	294.4	158.2	101.6
37C5	NP-37	resistant	109.9	90.2	62.59	90.63	170.8	208.1	250.2	99.72	120.7	504.9	187	1718	498	435.2	1533	148.1	587.3	488.2	575	496.8	501.3	386.7	2399	1101	658.3	172.2	7146	670	85.43	733.4	1133	28.76	208.1	191.4	166.8	457.7	368.9	599.1	97.41	34.94	194.1	85.33	25.34	134.8	506.9	477.5	158.4
37C9	NP-37	resistant	86.22	78.16	104.2	95	63.02	95.59	122	41.65	43.69	256.6	34.4	790.2	222.4	222.3	703.6	39.08	239.9	200.9	296.6	225	258.7	214.1	1343	603.3	341.6	71.2	3988	381.5	34.83	375.5	696.7	30.67	131.9	119.2	89.32	213.9	189.2	328.1	45.66	22.44	51.63	28.36	41.9	122.6	408.1	358	138.1
37C7	NP-37	resistant	68.02	97.84	102	83.5	56.33	76.58	88.21	27.24	32.64	229.3	45.73	706.4	193.3	179.3	609.3	28	213.3	183.1	311.4	237.6	279.3	188.7	1202	591.5	362.8	53.7	3811	390.8	40.06	580.7	864.2	138.5	156.7	135.6	84.8	289.6	190.2	360.8	39.85	12.74	30.69	20.39	26.96	150.8	493.9	454.2	164.6
37C8	NP-37	resistant	84.04	92.04	84.29	79.24	72.85	118	142.5	48.53	57.68	274.7	64.64	820	290.4	249.8	752.2	76.97	305.8	274.6	262.9	251.2	309.7	183.9	1187	645.7	361.3	79.18	4169	467.6	56.56	326.9	720.1	92.07	115.7	69.46	93.13	232.7	234.1	303.2	37.5	45.86	254.5	149.5	76.14	114.7	408.6	358.4	126.6
37C10	NP-37	resistant	87.16	47.42	67.03	85.12	67.78	96.52	121.3	44.85	55.4	242.8	58.21	788.9	229.4	210.3	675.8	61.95	262.2	236.4	239.8	232.9	260.7	180.9	1081	599.3	327.9	68.01	3786	410.7	42.32	318.7	646.2	19.06	101.9	76.76	75.46	206.6	180.4	273.3	21.92	17.26	70.16	37.73	47	131.6	352.9	325.9	118.5
38C2	NP-38	resistant	69.14	103.8	56.3	93.23	77.16	102.8	132.5	47.34	60	236.8	54.5	740.4	210.2	205	665.6	47.86	239.8	208.4	260.3	196.5	260.3	167.6	1093	576.9	329.6	60.18	3732	395.3	49.95	290.3	617.6	29.33	98.57	76.71	79.29	186.4	169.9	267.1	22.1	11.97	60.21	33.78	49.22	64.19	368.4	541.8	124.9
38C5	NP-38	resistant	64.74	112.9	102.2	110.8	90.21	125.5	156.1	49.65	70.15	288	60.23	904.9	256.4	225.7	769.2	68.87	271.7	215.7	357.8	289.3	327	222.5	1345	679.3	413.1	76.06	4277	426.8	47.94	256.8	425.7	2.718	78.85	65.61	86.05	164	145.1	227.9	28.7	16.4	80.93	44.67	43.4	75.59	279.3	366.9	98.87
38C3	NP-38	resistant	78.56	90.58	107.9	90.41	64.44	86.13	104.6	38.25	62.54	225.4	49.69	661.3	160.6	181.3	543	47.35	165.8	133.3	278.3	174.6	200.8	173.3	1129	498.1	296.7	49.22	3169	290.6	24.47	196.5	285.1	14.19	67.49	48.42	48.72	98.71	72.21	185.5	20.99	8.202	45.07	26.52	NA	83.26	287.4	200.5	98.4
38C1	NP-38	resistant	42.94	72.75	71.85	111.5	88.76	137.3	161.8	61.11	76.83	286.7	97.08	896.7	297.6	247.1	760.9	78.45	325.2	293.9	276.5	277.3	330.7	177.3	1188	617.3	355.7	114.6	4184	481.3	51.58	269.2	481	9.079	93.32	60.91	90.83	200.7	174.7	252.8	37.67	17.47	37.94	16.64	25.79	72.89	265	322.5	95.36
38C6	NP-38	resistant	79.3	74.57	83.29	93.84	52.33	69.99	91.62	28.39	37.78	223.4	38.06	712.8	143.1	198.3	607.4	35.52	166.9	114.6	305.7	170.1	170	229.1	1479	522.9	260.3	47.74	3303	251.6	33.1	339.6	399.6	28.81	119	138.8	67.41	156	103.1	291.6	39.44	12.16	41.33	19.62	24.11	74.83	440.8	524.8	149.3
38C4	NP-38	resistant	NA	54.03	99.62	105.4	77.4	118.2	129	42.67	66.67	272.3	60.04	812.9	159.6	239.5	747.6	45.69	206.2	148.4	345.5	185.4	201.2	239	1570	576.8	284.1	49.25	3698	288.2	33.41	209.7	291.1	13.84	79.6	66.88	63.14	106.7	71.06	217.6	30.21	11.35	27.99	17.55	23.74	69.8	299.2	172	111.1
41C2	NP-41	resistant	799.7	101.7	91.2	99.55	53.69	65.46	85.25	36.28	39.31	188.5	31.71	656.7	192	148.6	518.5	50.4	194.8	148.3	240.6	175.2	238.8	138	855.7	452.5	309.9	60.48	3143	385.6	34.52	263	472.4	7.395	84.4	57.24	55.04	160.7	138.7	233.6	26.09	12.05	29.95	9.369	27.47	54.89	312.8	331.6	101.7
41C1	NP-41	resistant	74.74	98.06	71.66	98.67	60.32	61.85	78.79	39.93	44.68	200.1	47.75	624	165	149.1	518.4	50.24	183.7	153.8	232.6	184.4	221.9	142.6	930	469.4	289.1	50.36	3094	312.8	29.69	200.6	329.9	4.008	64.17	54.93	52.93	139.7	104	184.2	13.15	9.575	37.35	26.77	34.86	52.61	240.6	203.2	76.54
41C5	NP-41	resistant	103.4	44.32	104	81.83	52.14	66.47	86.94	21.23	36.98	187	40.91	574.6	155.7	141.6	524.8	41.33	171.4	124.1	211.1	154.3	180.9	154.7	999.6	453.9	246.3	48.08	2964	283	32.35	219	352.5	3.473	70.56	59.29	49.04	128.6	103.7	186.3	19.92	13.12	43.22	24.97	44.32	58.3	201.2	265.1	72.25
41C8	NP-41	resistant	89.7	65.77	88.9	90	55.9	83.2	89.08	26.16	40.92	231.5	50.13	697.7	208.3	163	590.6	52.94	215.3	193	256	197.4	234.5	175.2	1084	530.5	311	59.79	3545	373.9	36.26	279.1	436.3	46.13	89.97	76.73	73.54	185	147.2	268.7	27.95	15.71	41.31	27.54	39.28	68.98	400.4	487.6	119.7
41C9	NP-41	resistant	78.23	98.57	75.55	44.87	84.94	102.6	138.3	44.93	62.84	255.9	67.76	814.1	257.5	226.4	734.7	70.03	253.2	237.3	271.1	255.8	293.2	186.1	1155	598.8	384.3	71.38	3922	460.5	39.46	225.9	379.9	8.641	63.62	57.76	54.54	168.6	133.3	200.2	30.48	16.67	62.26	35.11	57.91	66.4	249.8	280.5	92.21
41C6	NP-41	resistant	58.53	62.08	117.7	47.52	59.01	82	98.92	34.87	43.79	229.1	46.99	698.7	125.2	168	582.1	30.12	148.8	119.1	292.5	160.5	150.9	194.8	1286	470	256.2	44.17	3145	246.9	20.69	177.1	230.6	5.455	64.78	71.36	43.98	85.89	53.79	162.9	25.98	9.804	33.53	14.32	20.42	57.64	218.6	236.5	70.29
41C7	NP-41	resistant	955.5	848.2	107.5	111.9	65.9	98.19	125.3	38.74	56.64	256.5	50.27	739.9	191.2	196.9	616.4	42.69	203.4	167.3	290.8	223.3	255.2	176.8	1186	568.3	343.3	61.33	3667	357.4	38.94	244	377.8	13.14	80.47	59.64	55.08	155.7	115.8	216.5	29.62	8.08	26.11	14.53	25.12	70.34	208.8	247.7	73.2
41C4	NP-41	resistant	70.07	77.95	89.7	79.63	79.94	102	112.9	43.71	62.27	223.6	33.14	795.2	294.3	216.8	690.4	70.05	310.9	278.8	232.9	262.4	336.9	153.2	1002	601.2	369.7	81.71	4100	519.9	58.2	381.5	883.7	134.5	134.2	80.09	73.61	283.1	260.1	328.3	41.69	29.17	73.56	44.23	97	203.9	485	1034	153
44C1	NP-44	resistant	828.3	81.05	97.7	55.64	20.49	30.01	36.56	16.89	25.27	148.8	26.95	478.1	92.37	120	384	28.59	113.2	90.89	207.1	106.6	153.6	130.1	879.9	382.9	208	20.56	2483	208.2	20.61	280.6	384.4	11.2	94.03	83.1	45.15	128.2	96.12	239	26.27	3.548	15.76	8.348	9.286	105.6	272.2	207.2	84.68
44C2	NP-44	resistant	50.7	62.85	NA	62.47	28.2	39.35	55.9	12.01	12.34	170.4	29.95	554.9	106.6	144.1	450.5	24.5	82.72	62.49	258.2	116.3	140.2	192.3	1137	392.9	222.7	31.43	2634	199.3	27.62	274.7	335.3	3.369	99.95	107.9	52.8	117.1	96.8	232.2	30.46	9.727	19.33	9.555	15.74	119.1	323.6	186.6	112.7
44C3	NP-44	resistant	56.89	94.35	69.03	71.11	28.01	38.84	41.95	7.281	24.75	139	33.13	437.6	156.5	80.04	371.1	36.87	166.9	138.4	132.6	134.4	177.7	95.14	573	351.7	221.8	45.46	2375	287	26.06	270.7	509	7.444	84.53	55.29	51.3	174.8	159.4	232.9	28.92	5.701	9.597	6.27	5.133	96.95	381.8	226.2	114.9
44C5	NP-44	resistant	98.54	82.59	101.8	72.18	45.94	71.66	89.46	28.56	30.08	182.6	45.76	576.4	160.3	157.5	509.9	29	158.6	137.4	224.7	160.8	178.1	146.8	957.3	454.2	252.9	25.98	2886	279.7	32.8	225.5	348.2	13.68	67.2	60.03	54.99	136.7	111.5	198	26.2	5.51	18.55	11.36	NA	134.3	352.9	196.9	104.4
44C4	NP-44	resistant	85.54	78.41	76.6	88.28	41.46	51.69	54.95	20.1	28.19	157.7	40.5	498.9	158.2	112.4	406.7	48.07	140.1	137.3	150.4	145	196.3	84.05	641.2	376.9	230	49.05	2494	305.2	26.15	238	466.2	10.15	80.48	52.89	57.45	166.5	138.6	187.1	28.03	4.125	21.3	10.9	6.37	81.98	278	236.4	83.94
44C8	NP-44	resistant	81.12	96.57	40.66	91.81	31.42	52.92	56.45	23.2	20.6	169.6	28.11	529.5	146.5	119.1	421.8	38.05	143.7	141.1	194.9	170.8	192.7	118.4	774.8	396.6	242.8	37.02	2647	278.2	12.88	270.6	459.9	7.76	89.95	69.75	56.41	149.1	121.8	233.3	16.17	12.59	30.1	18.7	12.47	68.07	293.3	266.3	116.5
44C6	NP-44	resistant	81.33	58.9	946.4	82.6	39.23	57.41	65.47	27.17	36.01	180.5	44.18	569.8	115.7	134.4	476.7	30.31	114.4	96.66	224.5	131.6	155.4	169	1032	371.6	210.4	38.34	2627	228.6	30.27	226.8	313	8.473	70	79.95	55.7	98.92	46.16	196.3	28.54	6.162	23.27	11.25	5.061	127.1	285.6	249.4	99.2
44C9	NP-44	resistant	57.32	52.88	67.29	84.81	55.87	77.09	78.74	28.74	40.58	248.6	46.63	725.7	147.7	198.8	634.7	38.8	169.2	139.1	325.7	183.2	190.1	238.9	1528	541.1	276.1	50.45	3493	279.6	30.83	362.3	466.2	20.35	143.3	158	81.27	197.7	137.3	343	46.19	9.104	22.89	10.67	15.82	169.9	560.4	660.8	190.1
44C7	NP-44	resistant	73.45	89.43	109.7	78.68	34.07	40.43	58.65	21.74	32.3	171.2	37.66	499.3	146	110.3	410.2	38.62	128.6	112.1	209.4	146.7	212	90.84	737.4	367.6	267.7	37.53	2479	240.4	22.59	185.7	302.2	NA	67.15	43.18	44.28	96.09	70.55	160.6	18.23	7.728	44.28	27.37	17.61	135.8	262.9	191.5	77.53
[truncated: 1,872 more columns]

## Sheet: S10_S11_oviposition
Table S10: Oviposition score of Delia radicum females on 10 Brassica napus accessions. The score rank within a plant batch, the score for the number of laid eggs and the sum of both scores (total score) are presented.
accession	score_cage_rank	score_eggs	total score
NP-09	2	1	3		Table S11: Statistical results of the total oviposition score analyzed with a general linearized model with a quasi-poisson distribution using accession NP-20 as a reference. Bold numbers present P-value < 0.05.
NP-19	3	3	6		accession	P value
NP-22	1	0	1		NP-06	0.043
NP-41	1	0	1		NP-09	0.24
NP-06	3	4	7		NP-10	0.006
NP-10	2	3	5		NP-19	0.072
NP-32	1	2	3		NP-22	0.016
NP-38	1	2	3		NP-32	0.475
NP-06	3	2	5		NP-37	0.166
NP-22	2	1	3		NP-38	0.063
NP-32	1	1	2		NP-41	0.143
NP-41	1	1	2
NP-09	1	0	1
NP-10	3	3	6
NP-19	2	2	4
NP-37	1	0	1
NP-06	2	2	4
NP-19	1	0	1
NP-20	2	2	4
NP-37	3	3	6
NP-06	0	0	0
NP-09	1	1	2
NP-20	2	3	5
NP-38	3	3	6
NP-10	1	0	1
NP-20	1	0	1
NP-22	2	3	5
NP-41	3	4	7
NP-20	1	0	1
NP-22	3	4	7
NP-37	1	0	1
NP-38	2	2	4
NP-10	3	2	5
NP-32	0	0	0
NP-37	2	1	3
NP-41	1	1	2
NP-19	2	1	3
NP-20	1	0	1
NP-32	1	0	1
NP-37	3	5	8
NP-06	1	2	3
NP-09	3	4	7
NP-19	2	3	5
NP-37	0	1	1
NP-10	2	3	5
NP-22	3	5	8
NP-37	0	0	0
NP-41	1	1	2
NP-06	1	2	3
NP-20	0	0	0
NP-22	2	3	5
NP-41	3	2	5
NP-09	1	0	1
NP-10	3	4	7
NP-19	2	1	3
NP-38	2	1	3
NP-20	1	0	1
NP-32	2	1	3
NP-37	3	1	4
NP-41	2	1	3
NP-06	3	5	8
NP-09	1	2	3
NP-32	2	4	6
NP-32	0	1	1
NP-06	1	0	1
NP-10	3	5	8
NP-20	0	0	0
NP-22	2	1	3

## Sheet: S12_S13_olfactometer
Table S12: Time D. radicum females spent in the olfactometer sections. Time is presented as the absolute time and time ratio the females spent in the three sections of the olfactometer connected to different Brassica napus accessions.
accession	section 1 (sec)	section 2 (sec)	section 3 (sec)	section 1 ratio	section 2 ratio	section 3 ratio
NP-06	348	61	191	0.58	0.101667	0.318333
NP-06	550	7	43	0.916667	0.0116667	0.0716667		Table S13: Statistical comparison of the time ratio that D. radicum females spent in the different olfactometer sections. Sections were compared within each Brassica napus accessions using the Wilcox rank test
NP-06	530	70	0	0.883333	0.116667	0		accession	section 1 - section 2	section 1 - section 3	section 2 - section 3
NP-06	116	484	0	0.193333	0.806667	0		blank	< 0.001	< 0.001	< 0.001
NP-06	290	127	183	0.483333	0.211667	0.305		NP-06	0.05	0.004	1
NP-06	348	252	0	0.58	0.42	0		NP-09	0.007	0.002	1
NP-06	180	140	280	0.3	0.233333	0.466667		NP-10	0.038	0.004	0.295
NP-06	353	257	110	0.588333	0.428333	0.183333		NP-19	0.047	< 0.001	0.002
NP-06	458	50	92	0.763333	0.0833333	0.153333		NP-20	0.042	< 0.001	0.13
NP-06	371	161	68	0.618333	0.268333	0.113333		NP-22	0.015	< 0.001	0.358
NP-06	578	22	0	0.963333	0.0366667	0		NP-32	0.003	0.037	1
NP-06	261	158	181	0.435	0.263333	0.301667		NP-37	0.072	< 0.001	0.018
NP-09	554	46	0	0.923333	0.0766667	0		NP-38	0.252	0.006	1
NP-09	231	299	70	0.385	0.498333	0.116667		NP-41	< 0.001	< 0.001	0.158
NP-09	232	312	56	0.386667	0.52	0.0933333
NP-09	400	122	78	0.666667	0.203333	0.13
NP-09	439	69	92	0.731667	0.115	0.153333
NP-09	239	61	300	0.398333	0.101667	0.5
NP-09	239	18	343	0.398333	0.03	0.571667
NP-09	570	30	0	0.95	0.05	0
NP-09	323	81	196	0.538333	0.135	0.326667
NP-09	454	100	46	0.756667	0.166667	0.0766667
NP-09	595	5	0	0.991667	0.00833333	0
NP-09	198	402	0	0.33	0.67	0
NP-09	461	102	37	0.768333	0.17	0.0616667
NP-09	488	40	72	0.813333	0.0666667	0.12
NP-10	232	177	191	0.386667	0.295	0.318333
NP-10	108	103	389	0.18	0.171667	0.648333
NP-10	201	399	0	0.335	0.665	0
NP-10	509	91	0	0.848333	0.151667	0
NP-10	459	141	0	0.765	0.235	0
NP-10	416	141	43	0.693333	0.235	0.0716667
NP-10	337	184	79	0.561667	0.306667	0.131667
NP-10	161	258	181	0.268333	0.43	0.301667
NP-10	294	306	0	0.49	0.51	0
NP-10	210	29	361	0.35	0.0483333	0.601667
NP-10	435	47	118	0.725	0.0783333	0.196667
NP-10	120	277	203	0.2	0.461667	0.338333
NP-10	597	3	0	0.995	0.005	0
NP-10	236	364	0	0.393333	0.606667	0
NP-10	209	153	232	0.348333	0.255	0.386667
NP-10	521	70	9	0.868333	0.116667	0.015
NP-10	95	505	0	0.158333	0.841667	0
NP-10	154	46	400	0.256667	0.0766667	0.666667
NP-10	588	12	0	0.98	0.02	0
NP-10	418	182	0	0.696667	0.303333	0
NP-10	487	33	80	0.811667	0.055	0.133333
NP-10	405	139	56	0.675	0.231667	0.0933333
NP-19	467	133	0	0.778333	0.221667	0
NP-19	269	168	223	0.448333	0.28	0.371667
NP-19	418	138	104	0.696667	0.23	0.173333
NP-19	5	595	0	0.00833333	0.991667	0
NP-19	297	220	83	0.495	0.366667	0.138333
NP-19	98	412	90	0.163333	0.686667	0.15
NP-19	533	7	0	0.888333	0.0116667	0
NP-19	517	50	33	0.861667	0.0833333	0.055
NP-19	329	190	81	0.548333	0.316667	0.135
NP-19	489	21	0	0.815	0.035	0
NP-19	596	4	0	0.993333	0.00666667	0
NP-19	500	87	13	0.833333	0.145	0.0216667
NP-19	483	65	52	0.805	0.108333	0.0866667
NP-19	422	111	67	0.703333	0.185	0.111667
NP-19	480	120	0	0.8	0.2	0
NP-19	426	116	58	0.71	0.193333	0.0966667
NP-20	135	465	0	0.225	0.775	0
NP-20	308	196	96	0.513333	0.326667	0.16
NP-20	534	53	13	0.89	0.0883333	0.0216667
NP-20	426	151	23	0.71	0.251667	0.0383333
NP-20	53	494	53	0.0883333	0.823333	0.0883333
NP-20	431	47	122	0.718333	0.0783333	0.203333
NP-20	470	86	44	0.783333	0.143333	0.0733333
NP-20	266	125	209	0.443333	0.208333	0.348333
NP-20	313	128	159	0.521667	0.213333	0.265
NP-20	317	193	90	0.528333	0.321667	0.15
NP-20	417	119	64	0.695	0.198333	0.106667
NP-20	254	40	306	0.423333	0.0666667	0.51
NP-20	272	278	50	0.453333	0.463333	0.0833333
NP-20	293	29	278	0.488333	0.0483333	0.463333
NP-20	595	5	0	0.991667	0.00833333	0
NP-20	425	147	28	0.708333	0.245	0.0466667
NP-20	517	55	28	0.861667	0.0916667	0.0466667
NP-20	329	182	89	0.548333	0.303333	0.148333
NP-20	332	130	138	0.553333	0.216667	0.23
NP-20	185	415	0	0.308333	0.691667	0
NP-20	62	539	59	0.103333	0.898333	0.0983333
NP-20	264	261	75	0.44	0.435	0.125
NP-20	468	132	0	0.78	0.22	0
NP-20	137	352	111	0.228333	0.586667	0.185
NP-20	318	282	0	0.53	0.47	0
NP-20	437	74	89	0.728333	0.123333	0.148333
NP-20	429	75	96	0.715	0.125	0.16
NP-20	304	90	206	0.506667	0.15	0.343333
NP-20	336	264	0	0.56	0.44	0
NP-20	1	220	379	0.00166667	0.366667	0.631667
NP-20	205	26	369	0.341667	0.0433333	0.615
NP-22	3	550	47	0.005	0.916667	0.0783333
NP-22	470	130	0	0.783333	0.216667	0
NP-22	75	525	0	0.125	0.875	0
NP-22	38	131	431	0.0633333	0.218333	0.718333
NP-22	510	86	4	0.85	0.143333	0.00666667
NP-22	243	75	282	0.405	0.125	0.47
NP-22	429	59	112	0.715	0.0983333	0.186667
NP-22	563	37	0	0.938333	0.0616667	0
NP-22	473	127	0	0.788333	0.211667	0
NP-22	128	27	445	0.213333	0.045	0.741667
NP-22	470	93	37	0.783333	0.155	0.0616667
NP-22	503	74	23	0.838333	0.123333	0.0383333
NP-22	525	75	0	0.875	0.125	0
NP-22	578	22	0	0.963333	0.0366667	0
NP-22	325	153	122	0.541667	0.255	0.203333
NP-22	581	19	0	0.968333	0.0316667	0
NP-22	561	39	0	0.935	0.065	0
NP-22	352	195	53	0.586667	0.325	0.0883333
NP-22	571	29	0	0.951667	0.0483333	0
NP-22	434	67	99	0.723333	0.111667	0.165
NP-22	481	75	44	0.801667	0.125	0.0733333
NP-32	380	104	116	0.633333	0.173333	0.193333
NP-32	522	21	57	0.87	0.035	0.095
NP-32	497	48	55	0.828333	0.08	0.0916667
NP-32	412	71	117	0.686667	0.118333	0.195
NP-32	212	47	341	0.353333	0.0783333	0.568333
NP-32	30	134	436	0.05	0.223333	0.726667
NP-32	26	574	0	0.0433333	0.956667	0
NP-32	276	76	248	0.46	0.126667	0.413333
NP-32	495	73	32	0.825	0.121667	0.0533333
NP-32	454	83	63	0.756667	0.138333	0.105
NP-32	442	158	0	0.736667	0.263333	0
NP-32	428	142	30	0.713333	0.236667	0.05
NP-32	586	14	0	0.976667	0.0233333	0
NP-32	409	191	0	0.681667	0.318333	0
NP-32	543	57	0	0.905	0.095	0
NP-32	586	14	0	0.976667	0.0233333	0
NP-32	340	121	139	0.566667	0.201667	0.231667
NP-32	281	262	57	0.468333	0.436667	0.095
NP-32	420	100	80	0.7	0.166667	0.133333
NP-32	35	38	527	0.0583333	0.0633333	0.878333
NP-32	36	15	549	0.06	0.025	0.915
NP-32	586	5	9	0.976667	0.00833333	0.015
NP-37	93	469	39	0.155	0.781667	0.065
NP-37	436	284	0	0.726667	0.473333	0
NP-37	378	176	46	0.63	0.293333	0.0766667
NP-37	586	14	0	0.976667	0.0233333	0
NP-37	539	61	0	0.898333	0.101667	0
NP-37	353	232	15	0.588333	0.386667	0.025
NP-37	305	297	0	0.508333	0.495	0
NP-37	296	165	259	0.493333	0.275	0.431667
NP-37	354	136	110	0.59	0.226667	0.183333
NP-37	310	157	133	0.516667	0.261667	0.221667
NP-37	261	233	226	0.435	0.388333	0.376667
NP-37	409	191	0	0.681667	0.318333	0
NP-37	37	256	307	0.0616667	0.426667	0.511667
NP-37	200	101	299	0.333333	0.168333	0.498333
NP-37	595	5	0	0.991667	0.00833333	0
NP-37	350	226	24	0.583333	0.376667	0.04
NP-37	383	217	0	0.638333	0.361667	0
NP-37	11	552	37	0.0183333	0.92	0.0616667
NP-37	566	34	0	0.943333	0.0566667	0
NP-37	501	50	49	0.835	0.0833333	0.0816667
NP-38	9	591	0	0.015	0.985	0
NP-38	595	5	0	0.991667	0.00833333	0
NP-38	513	67	80	0.855	0.111667	0.133333
NP-38	384	51	165	0.64	0.085	0.275
NP-38	430	170	0	0.716667	0.283333	0
NP-38	228	242	130	0.38	0.403333	0.216667
NP-38	384	44	172	0.64	0.0733333	0.286667
NP-38	304	171	125	0.506667	0.285	0.208333
NP-38	590	10	0	0.983333	0.0166667	0
NP-38	358	104	138	0.596667	0.173333	0.23
NP-41	558	30	12	0.93	0.05	0.02
NP-41	364	149	87	0.606667	0.248333	0.145
NP-41	443	96	61	0.738333	0.16	0.101667
NP-41	452	69	79	0.753333	0.115	0.131667
NP-41	434	25	141	0.723333	0.0416667	0.235
NP-41	560	40	0	0.933333	0.0666667	0
NP-41	405	134	61	0.675	0.223333	0.101667
NP-41	418	35	147	0.696667	0.0583333	0.245
NP-41	354	121	125	0.59	0.201667	0.208333
NP-41	570	16	14	0.95	0.0266667	0.0233333
NP-41	398	55	147	0.663333	0.0916667	0.245
NP-41	562	38	0	0.936667	0.0633333	0
NP-41	144	456	0	0.24	0.76	0
NP-41	586	14	0	0.976667	0.0233333	0
NP-41	487	113	0	0.811667	0.188333	0
NP-41	597	3	0	0.995	0.005	0
NP-41	578	22	0	0.963333	0.0366667	0
NP-41	308	220	72	0.513333	0.366667	0.12
NP-41	569	31	0	0.948333	0.0516667	0
NP-41	462	54	84	0.77	0.09	0.14
NP-41	369	167	64	0.615	0.278333	0.106667
NP-41	409	130	61	0.681667	0.216667	0.101667
NP-41	582	18	0	0.97	0.03	0
NP-41	2	598	0	0.00333333	0.996667	0
NP-41	385	65	150	0.641667	0.108333	0.25
NP-41	352	129	119	0.586667	0.215	0.198333
blank	421.2	178.8	0	0.702	0.298	0
blank	534	28.2	37.8	0.89	0.047	0.063
blank	419.4	112.8	67.8	0.699	0.188	0.113
blank	385.8	78	136.2	0.643	0.13	0.227
blank	360	61.2	178.8	0.6	0.102	0.298
blank	454.2	145.8	0	0.757	0.243	0
blank	454.2	145.8	0	0.757	0.243	0
blank	454.2	99	46.8	0.757	0.165	0.078
blank	526.2	42	31.8	0.877	0.07	0.053
blank	475.8	124.2	0	0.793	0.207	0
blank	525	75	0	0.875	0.125	0
blank	404.4	190.8	4.8	0.674	0.318	0.008
blank	528	37.2	34.8	0.88	0.062	0.058
blank	439.8	160.2	0	0.733	0.267	0
blank	296.4	169.8	133.8	0.494	0.283	0.223
blank	520.2	79.8	0	0.867	0.133	0
blank	319.8	145.2	135	0.533	0.242	0.225
blank	442.8	75	82.2	0.738	0.125	0.137
blank	486	114	0	0.81	0.19	0
blank	481.2	118.8	0	0.802	0.198	0
blank	428.4	139.8	31.8	0.714	0.233	0.053
blank	379.8	220.2	0	0.633	0.367	0
blank	294	184.8	121.2	0.49	0.308	0.202
blank	543	33	24	0.905	0.055	0.04
blank	541.8	58.2	0	0.903	0.097	0
blank	397.8	64.2	138	0.663	0.107	0.23
blank	484.2	87	28.8	0.807	0.145	0.048
blank	588	12	0	0.98	0.02	0
blank	502.8	97.2	0	0.838	0.162	0
blank	378	136.2	85.8	0.63	0.227	0.143
blank	471	97.2	31.8	0.785	0.162	0.053
blank	438	142.2	19.8	0.73	0.237	0.033
blank	525	36	39	0.875	0.06	0.065

[truncated: 5 more sheets: S14_Trichomes, S15_wax metabolome, S16_S17_wax_classes, S18_VOC, S19_S20_VOC_class]
